# Supplementary material for: Feature Selection Has a Large Impact on One-Class Classification Accuracy for MicroRNAs in Plants
Source: Adv Bioinformatics. 2016 Apr 12;2016:5670851. doi: 10.1155/2016/5670851 (PMC4844869; doi:10.1155/2016/5670851)
Supplement: Supplementary file 1 — Different feature selection methods were employed and the outcome was submitted to machine learning. Supplementary File 1 contains the computational workflows detailing how feature selection was performed for the different methods. Figures 1 and 2 show training and testing schemes and figures 3 to 10 show the calculation workflow for the feature selection methods in this study. Supplementary Table 1 contains the selected features and their information gain on a per feature selection algorithm basis (separated into work sheets) and on a per species basis (combined in one work sheet). Supplementary Table 2 contains the classifier performance (RawData Sheet), Accuracy Plot for the individual selection methods (AccuracyFigure Sheet) and for the combined feature selection (Accuracy Sheet). Additional information like deviation among methods (Deviation Sheet), performance ranking (Sequence Sheet), and the construction of classifier performance (Comparison Sheet) are also provided. [file 5670851.f1.zip › SupplementaryTable1.xlsx]

## Sheet: LIG
	Table LIG: Features with lowest information gain were selected. If more than 50 features had an information gain of 0 or the same information gain, they were randomly selected.
	Combined				ath			gma			osa			ppt			ptc			sbi			zma
	Feature	Information Gain	Count*		Feature	Information Gain		Feature	Information Gain		Feature	Information Gain		Feature	Information Gain		Feature	Information Gain		Feature	Information Gain		Feature	Information Gain
	#A.(.	0	11		#A((./hpl	0		#A((./hpl	0		#A++#A/hpl	0		#A((./hpl	0		#A((./hpl	0		#A((./hpl	0		#A((.	0
	#C..(	0	11		#A(..	0		#A(.(/hpl	0		#A++#C/sl	0		#A(..	0		#A(.(/hpl	0		#A(.(/hpl	0		#A++#C/hpl	0
	#G(.(	0	11		#A++#C/sl	0		#A(..	0		#A.((/hpl	0		#A.((/hpl	0		#A++#C/hpl	0		#A++#C/sl	0		#A.((	0
	#U.(.	0	11		#A.(.	0		#A++#A/hpl	0		#A.(.	0		#A.(.	0		#A++#U/sl	0		#A.((/hpl	0		#A.(.	0
	#C(..	0	10		#A..(	0		#A++#C/hpl	0		#A/hpl	0		#A..(	0		#A.((/hpl	0		#A.(.	0		#AA	0
	#C.(.	0	10		#AA/hpl	0		#A.((/hpl	0		#AA/hpl	0		#AU/hpl	0		#A.(.	0		#AC/hpl	0		#AC	0
	#G.(.	0	10		#AC/hpl	0		#A.(.	0		#AC/hpl	0		#C((./hpl	0		#AC	0		#AU/hpl	0		#AG/hpl	0
	#N.(.	0	10		#C((./hpl	0		#A..(	0		#C(..	0		#C(../hpl	0		#AU/hpl	0		#C((./hpl	0		#AU/hpl	0
	#nisl_h	0	10		#C(..	0		#A/hpl	0		#C++#A/sl	0		#C++#G/sl	0		#C((.	0		#C(..	0		#C(..	0
	#A((./hpl	0	8		#C++#A/sl	0		#AA/hpl	0		#C++#C/hpl	0		#C.((/hpl	0		#C(..	0		#C++#A/sl	0		#C++#A/hpl	0
	#A.((/hpl	0	8		#C.((	0		#AC/hpl	0		#C.((	0		#C..(	0		#C++#A/hpl	0		#C.((	0		#C.((/hpl	0
	#G((.	0	8		#C.(.	0		#AG/hpl	0		#C.(.	0		#C...	0		#C.((	0		#C.(.	0		#C.(.	0
	#GU/hpl	0	8		#C..(	0		#C((.	0		#C..(	0		#G((./hpl	0		#C.(.	0		#C..(	0		#C..(	0
	#U..(	0	8		#C...	0		#C(..	0		#C/hpl	0		#G(.(	0		#C..(	0		#C...	0		#C...	0
	#AC/hpl	0	7		#CG	0		#C++#A/hpl	0		#CA/hpl	0		#G(..	0		#CA/hpl	0		#CC/hpl	0		#G((./hpl	0
	#CU/hpl	0	7		#CU/hpl	0		#C++#C/hpl	0		#CG/hpl	0		#G++#C/sl	0		#CG	0		#CG	0		#G(.(	0
	#U(..	0	7		#G(((/sl	0		#C.((	0		#CU/hpl	0		#G++#G/hpl	0		#G((.	0		#CU/hpl	0		#G(..	0
	#mnn/hpl	0	7		#G((.	0		#C.(.	0		#G((.	0		#G.((/hpl	0		#G(.(	0		#G((.	0		#G++#G/hpl	0
	%AC	0	7		#G(.(	0		#C..(	0		#G(.(	0		#G..(	0		#G++#U/hpl	0		#G(.(	0		#G++#U/hpl	0
	#AA/hpl	0	6		#G.(.	0		#C...	0		#G.(.	0		#G/hpl	0		#G.((	0		#G++#U/sl	0		#G.((/hpl	0
	#C.((	0	6		#GG	0		#C/hpl	0		#GG/hpl	0		#GU/hpl	0		#G.(.	0		#G.((	0		#G.(.	0
	#C...	0	6		#GU/hpl	0		#CA/hpl	0		#GU/hpl	0		#U(..	0		#GA	0		#G.(.	0		#G..(	0
	#U.((/hpl	0	6		#N.(.	0		#CC/hpl	0		#N.(.	0		#U.((/hpl	0		#GC/hpl	0		#GA	0		#G...	0
	#UG/hpl	0	6		#U((./hpl	0		#CG	0		#U(..	0		#U.(.	0		#GG	0		#GG	0		#G/hpl	0
	%GU	0	6		#U.((/hpl	0		#CU/hpl	0		#U++#U/sl	0		#UA/hpl	0		#GU	0		#GU/hpl	0		#GA	0
	#CG	0	5		#U.(.	0		#G((.	0		#U.(.	0		#UU/hpl	0		#N.(.	0		#N.(.	0		#GG/hpl	0
	#GG	0	5		#U.../hpl	0		#G(.(	0		#U..(	0		#nisl_h	0		#U((.	0		#U(..	0		#GU/hpl	0
	#U...	0	5		#mdn/sl	0		#G(..	0		#U/sl	0		%A-U	0		#U(..	0		#U++#G/sl	0		#N.(.	0
	#UU/hpl	0	5		#mnn/hpl	0		#G++#U/hpl	0		#UG/hpl	0		%AU	0		#U++#A/sl	0		#U++#U/hpl	0		#U((.	0
	#mdn/sl	0	5		#nisl_h	0		#G.((	0		#UU/hpl	0		%G	0		#U++#G/hpl	0		#U.((	0		#U(.(/hpl	0
	%AA	0	5		%AA	0		#G.(.	0		#mnn/hpl	0		%G++%G	0		#U.((	0		#U.(.	0		#U++#G/hpl	0
	%CU	0	5		%AC	0		#G...	0		#nisl_h	0		%GU	0		#U.(.	0		#U..(	0		#U++#U/hpl	0
	#A(.(/hpl	0	4		%AU/hpl	0		#GG	0		%A	0		%UA	0		#U..(	0		#U...	0		#U.((	0
	#A++#C/sl	0	4		%CU	0		#GU/hpl	0		%A++%A	0		%UU	0		#U...	0		#U/hpl	0		#U.(.	0
	#A..(	0	4		%GU	0		#N.(.	0		%AA	0		*A(((/hpl	0		#UG/hpl	0		#UC/hpl	0		#U..(	0
	#AU/hpl	0	4		%UA/hpl	0		#U((./sl	0		%AC	0		*A((.	0		#mdn/sl	0		#UG/hpl	0		#U...	0
	#C((./hpl	0	4		*A(((/hpl	0		#U(..	0		%C	0		*A.(./hpl	0		#nisl_h	0		#UU/hpl	0		#U/hpl	0
	#C++#A/sl	0	4		*A((.	0		#U++#G/hpl	0		%C++%C	0		*C((.	0		%A++%C	0		#gih	0		#UA	0
	#C++#C/hpl	0	4		*A(.(/hpl	0		#U++#U/sl	0		%CA	0		*C(..	0		%A-U/hpl	0		#mdn/sl	0		#UG/hpl	0
	#C/hpl	0	4		*A.(.	0		#U.((/hpl	0		%CC/hpl	0		*C.((	0		%AC	0		#mnn/hpl	0		#UU	0
	#CA/hpl	0	4		*C.(.	0		#U.(.	0		%CG	0		*C.(./hpl	0		%AU	0		#nisl_h	0		#gih	0
	#G.((	0	4		*G(((	0		#U..(	0		%CU	0		*G((.	0		%C++%A	0		%AC	0		#goh/hpl	0
	#GA	0	4		*N.(.	0		#U...	0		%G-C	0		*G.((	0		%CA	0		%AU	0		#mnn/hpl	0
	#UC/hpl	0	4		*U(((/hpl	0		#UA/hpl	0		%GG	0		*U.((	0		%CC/hpl	0		%CA/hpl	0		%A++%C	0
	%AU	0	4		*U(.(/hpl	0		#UC/hpl	0		%GU	0		AsG	0		%CU/hpl	0		%CC	0		%A-U	0
	%UU	0	4		*U.((	0		#UG/hpl	0		%UG	0		GsA	0		%G++%U	0		%CU	0		%AG	0
	*A(((/hpl	0	4		*U.(./hpl	0		#UU/sl	0		%UU	0		GsU	0		%GC	0		%GU	0		%AU	0
	*A((.	0	4		Q	0		#mdn/sl	0		*A(((/sl	0		Q	0		%GG	0		%U	0		%C++%A	0
	*A(.(/hpl	0	4		bpd	0		#mnn/hpl	0		*C.(./hpl	0		UsG	0		%U++%G	0		%U++%U	0		%C++%C/hpl	0
	#A(..	0	3		c#C	0		#nisl_h	0		*U(((/hpl	0		bpd	0		%UA/hpl	0		%UC	0		%C/hpl	0
	#A.(.	Is highlighted in red to see its rank in different datasets.
	*	Note, that the count was calculated for the best hundred features per dataset, but that only 50 are shown here so counts may not appear correct for some features.

## Sheet: RFS
	Table RFS: Features were randomly selected.
	Combined				ath			gma			osa			ppt			ptc			sbi			zma
	Feature	Information Gain	Count*		Feature	Information Gain		Feature	Information Gain		Feature	Information Gain		Feature	Information Gain		Feature	Information Gain		Feature	Information Gain		Feature	Information Gain
	UCsAG/sl	0.211487	5		%G/sl	0.547479		hpl	0.320483		hpmfe_rf_I1	0.746606		hpmfe_rf_I1	0.60008		hpmfe_rf_I2	0.411202		orf/hpl	0.254952		hpmfe_rf/ns	0.346892
	MotifSeqF169	0.728501	4		st(A-U)	0.485019		orf/hpl	0.320226		hpl	0.475907		sl	0.563232		%G++%A/hpl	0.300396		dme/hpl	0.246721		*C(((	0.242638
	*A.((	0.0649531	4		lsr(%A)	0.31095		hpmfe_rf_I3	0.229004		st(A-U)	0.474305		lsr(%bp)	0.559727		%G++%G/hpl	0.242874		#CA	0.194941		*A(..	0.206184
	hll/hpl	0.0625059	4		%A++%U/hpl	0.266965		#A(../sl	0.223797		st(G-C)	0.454229		hpmfe_rf_I3	0.441062		%G/hpl	0.231829		#G(../hpl	0.189083		MotifSeqF65	0.204284
	MotifSeqF164	0.728501	3		subu/sl	0.243784		*G(..	0.193659		%U++%A/hpl	0.415229		lscm	0.397818		lsr(%A)	0.207106		%C++%U/hpl	0.18265		UCsAG/sl	0.190376
	UAsGC	0.479106	3		MotifSeqF67	0.231419		lsr(%G-U)/hpl	0.186698		#mdn	0.410531		c#N/sl	0.353421		*A(((	0.195105		*A(../sl	0.169463		*A..(/sl	0.18105
	%UG	0.357732	3		GsU	0.221804		c#Gs/hpl	0.153128		%U++%A/sl	0.408786		lsr(%G-U)/hpl	0.299887		CsG/sl	0.188629		*G..(	0.157511		#C(.(/sl	0.180402
	#A(../sl	0.223797	3		lsr(%G-C)/hpl	0.221421		MotifSeqF54	0.148653		#C++#G	0.361092		assl/hpl	0.267764		#U(((/sl	0.153622		MotifSeqF70	0.157316		GsC/hpl	0.169362
	lsr(%G-C)/hpl	0.221421	3		GAsUC/sl	0.211487		c#N/hpl	0.129047		%A/sl	0.327373		UCsGA/sl	0.262642		#G++#C	0.149403		mbs/sl	0.14986		lsr(%U)	0.163182
	lsr(%G-U)/hpl	0.186698	3		UCsAG/sl	0.211487		#G.../sl	0.124196		%C++%G/sl	0.326055		#C(.(/hpl	0.250955		UCsAG/sl	0.141508		GAsUC/hpl	0.147536		lsr(%bp)/sl	0.158104
	Q/sl	0.150591	3		%U++%U/sl	0.208855		#C(.(/hpl	0.121129		Q/sl	0.272785		*G..(	0.246896		#U++#C/hpl	0.127169		#AA	0.130875		Q/sl	0.151785
	AsU/sl	0.149623	3		#AA	0.204256		MotifSeqF61	0.112122		MotifSeqF62	0.223519		c#G/sl	0.237251		#A(../sl	0.118804		#G(((/sl	0.120452		%UU/sl	0.147271
	st(G-C)/sl	0.133988	3		MotifSeqF31	0.187629		mscs	0.0955533		#goh/hpl	0.180523		#G(../sl	0.222925		#C..(/sl	0.0939777		bpd/hpl	0.119393		#A++#U	0.140963
	#U(.(	0.114256	3		MotifSeqF51	0.186382		#A..(/hpl	0.0735722		%UG/sl	0.168393		#G.../sl	0.219889		MotifSeqF18	0.0729422		MotifSeqF1	0.116125		MotifSeqF155	0.138767
	MotifSeqF69	0.0812835	3		%GU/sl	0.175517		CUsAG	0.0730614		hll/hpl	0.163577		MotifSeqF80	0.194132		%U++%C/hpl	0.0685436		#C++#U/hpl	0.0986536		#C++#G/hpl	0.120479
	*A.(./sl	0.0810225	3		CGsUA	0.166514		GAsUC	0.0730614		sl/hpl	0.163577		%G-U/sl	0.156821		MotifSeqF148	0.0682638		st(A-U)/sl	0.096868		UAsGC	0.120479
	MotifSeqF122	0.0754563	3		*G(((/hpl	0.154303		%C++%C/hpl	0.0712354		%C/hpl	0.157727		AsU/sl	0.156388		#GA/hpl	0.0678842		*C(.(	0.0908338		GAsUC	0.113301
	#AA	0.0679172	3		Q/sl	0.150591		#AA	0.0679172		CUsGA	0.153039		%G-U/hpl	0.144508		st(G-C)/sl	0.0614653		AsC/hpl	0.0876852		#C++#U/hpl	0.111982
	*C((./hpl	0.062986	3		#C..(/hpl	0.135583		#GC	0.0666141		*G((./sl	0.144097		%AU/sl	0.143128		%GU/sl	0.0604509		*U.((/hpl	0.0812272		%AA	0.0911134
	MotifSeqF141	0.0547038	3		%U	0.125751		lsr(%G-C)/sl	0.0663717		*C.../sl	0.141315		dme	0.123449		CsU/hpl	0.060404		MotifSeqF157	0.0781073		#A((./hpl	0.08812
	MotifSeqF58	0.0257029	3		*C.((/hpl	0.122317		hll/hpl	0.0625059		lsr(%G-C)/hpl	0.138147		#gih/hpl	0.108191		MotifSeqF103	0.0491188		%AC/sl	0.0774892		MotifSeqF164	0.0778703
	#A((./hpl	0	3		CAsGU/hpl	0.118598		#G++#A/sl	0.0606485		saln/sl	0.131294		#U.((	0.102313		MotifSeqF139	0.0491188		st(G-C)/sl	0.0773731		#A(((/sl	0.062027
	#C++#C/sl	0	3		AsU/hpl	0.113055		*U..(/sl	0.0568808		*C(..	0.124153		MotifSeqF106	0.0992936		MotifSeqF35	0.0491188		AsU/sl	0.0690396		*C.../sl	0.0549515
	dr/sl	0	3		#A(.(	0.0969749		MotifSeqF141	0.0547038		%A-U/sl	0.111811		*G(((	0.0988545		MotifSeqF51	0.0491188		MotifSeqF122	0.0672507		MotifSeqF4	0.052134
	MotifSeqF18	0.733403	2		*U(.(/sl	0.0951471		*C(.(/hpl	0.0367175		GUsCA/hpl	0.0922996		MotifSeqF141	0.0908131		MotifSeqF60	0.0491188		#U(.(/sl	0.0670637		*U...	0.0468329
	MotifSeqF56	0.733403	2		MotifSeqF17	0.0878318		#G(((/sl	0.0324878		UGsCA/hpl	0.0922996		MotifSeqF118	0.089601		MotifSeqF66	0.0491188		#goh	0.0608933		*G(.(/sl	0.0399531
	MotifSeqF103	0.728501	2		hpl/sl	0.0846421		UGsAC/hpl	0.0320896		efq/sl	0.0869113		MotifSeqF10	0.0829286		MotifSeqF76	0.0491188		#GA/sl	0.0532086		#UC/sl	0.039386
	MotifSeqF107	0.728501	2		MotifSeqF69	0.0812835		MotifSeqF100	0.0257029		MotifSeqF136	0.0865972		MotifSeqF122	0.0754563		MotifSeqF91	0.0491188		%UG/hpl	0.0526511		ACsGU/sl	0.0380427
	MotifSeqF126	0.728501	2		MotifSeqF92	0.0757362		MotifSeqF156	0.0257029		%U++%A	0.0862091		*N.(./hpl	0.0685452		#G	0.0466762		#AG	0.0401007		CAsGU/sl	0.0380427
	MotifSeqF6	0.728501	2		MotifSeqF2	0.0750824		MotifSeqF161	0.0257029		MotifSeqF104	0.0597475		MotifSeqF128	0.0666743		*G(.(/sl	0.045643		MotifSeqF130	0.0355053		%CA	0.033386
	MotifSeqF66	0.728501	2		MotifSeqF115	0.0661592		MotifSeqF38	0.0257029		MotifSeqF128	0.0597475		*C((./hpl	0.062986		*A.((/sl	0.0405068		MotifSeqF169	0.0355053		lscm/hpl	0.032405
	MotifSeqF76	0.728501	2		MotifSeqF77	0.0657491		MotifSeqF58	0.0257029		MotifSeqF144	0.0597475		#U((./sl	0.0552473		#G((./sl	0.0307374		#C++#C/hpl	0.0339694		*C.((/sl	0.0323729
	MotifSeqF65	0.725037	2		#A...	0.0652074		dscs	0.0255208		MotifSeqF154	0.0597475		#U++#G/sl	0.0511433		c#U/sl	0.027701		#C++#C/sl	0.0291866		MotifSeqF101	0.0288598
	efe/hpl	0.704119	2		#UU/hpl	0.0620223		lsr(%A-U)/hpl	0.00276609		MotifSeqF160	0.0597475		%GA	0.0486729		%C++%G	0.0240879		#A((.	0.0271202		MotifSeqF107	0.0288598
	hpmfe_rf_I1	0.60008	2		#U++#A/sl	0.0554807		#A((./hpl	0		MotifSeqF174	0.0597475		*A.(.	0.047016		UAsGC	0.0240879		ediv	0.0270184		MotifSeqF163	0.0288598
	hpmfe_rf_I2	0.572551	2		adbil/hpl	0.0494949		#C++#A/hpl	0		MotifSeqF83	0.0597475		MotifSeqF167	0.0468085		#U((./hpl	0.0201841		%UC/sl	0.0249014		MotifSeqF55	0.0288598
	sl	0.563232	2		MotifSeqF105	0.0430285		#C++#C/hpl	0		MotifSeqF97	0.0597475		#A/hpl	0.0457281		#A.((/hpl	0		CsU	0.0238388		*U(((/sl	0.0279483
	%G/sl	0.547479	2		MotifSeqF119	0.0430285		#C++#C/sl	0		MotifSeqF99	0.0597475		c#Cs	0.0423165		#U.((/sl	0		CAsUG	0.0223242		*C.((/hpl	0.0256124
	#U(((	0.493679	2		MotifSeqF137	0.0430285		#N.(./hpl	0		c#Cs	0.0596463		#G.(.	0.0389669		%UC/hpl	0		lsr(%G-C)/hpl	0.00382925		%AC	0.0231586
	st(A-U)	0.485019	2		MotifSeqF163	0.0430285		#N.(./sl	0		*G(.(/hpl	0.0564954		#GG	0.0380342		%UG	0		#C(../hpl	0		#A.(./sl	0
	ACsGU/sl	0.428764	2		#U(..	0.0349786		#UA/sl	0		%AU	0.0472832		*U(.(/hpl	0.0379677		*A.((	0		#C.(.	0		#C(../hpl	0
	%G++%A/hpl	0.425335	2		st(G-U)	0.0347034		#UC/sl	0		*G.(./hpl	0.0328462		#G++#G/sl	0.034731		*C((./hpl	0		#C..(	0		#C.((/sl	0
	CsU/hpl	0.396671	2		#CC/hpl	0.0317868		#UG/sl	0		#U++#G/sl	0.0240698		#N.(.	0.0290777		*N.(./sl	0		#G(.(/sl	0		#G((./hpl	0
	%UU/sl	0.360499	2		%AG	0.0304076		%AG	0		adal	0.0210928		CAsUG	0.028675		AUsCG/sl	0		#N.(./sl	0		#G/hpl	0
	UGsAC	0.356972	2		%A++%C	0.0287263		%AU/hpl	0		*U.(./sl	0.0201968		#U++#A/hpl	0.0269325		GCsUA/hpl	0		#U/hpl	0		#GA	0
	#C(..	0.353966	2		ACsUG	0.0287263		*C(((/hpl	0		*A(((/hpl	0.0187401		#AU/hpl	0		UAsGC/sl	0		#mnn/hpl	0		#U..(	0
	hpl	0.320483	2		#C.((	0		*N.(.	0		#AC/hpl	0		#U.((/hpl	0		UsC	0		*A.((	0		%C++%C/sl	0
	orf/hpl	0.320226	2		#U.(./hpl	0		ACsUG	0		*A(((/sl	0		%G++%G	0		dr/sl	0		*C((./hpl	0		GUsCA	0
	lsr(%A)	0.31095	2		*U.(./hpl	0		c#Ns	0		*U(((/hpl	0		%UA	0		ns	0		*G.((	0		UGsAC	0
	*A..(/sl	0.258714	2		Q	0		dr/sl	0		GCsAU/hpl	0		dr/sl	0		saln/hpl	0		*U(.(/hpl	0		UGsCA	0
	UCsAG/sl	Is highlighted in red to see its rank in different datasets.
	*	Note, that the count was calculated for the best hundred features per dataset, but that only 50 are shown here so counts may not appear correct for some features.

## Sheet: RFC
	Table RFC: Features were clusterd into 100 clusters and a random feature was selected per cluster. These were then ranked according to information gain and the top 50 was selected on a per dataset basis.
	Combined				ath			gma			osa			ppt			ptc			sbi			zma
	Feature	Information Gain	Count*		Feature	Information Gain		Feature	Information Gain		Feature	Information Gain		Feature	Information Gain		Feature	Information Gain		Feature	Information Gain		Feature	Information Gain
	#A((.	0.166687	5		CsA/hpl	0.094116		#A++#A/sl	0		#U(.(/hpl	0.0882666		#A(../hpl	0.116917		#C((./hpl	0		#C(.(/hpl	0.0939788		#C(.(/hpl	0.208566
	#A(../sl	0.24948	5		#A++#A/sl	0.0226765		efe/hpl	0.301336		#A(.(/hpl	0.0979814		CsG/hpl	0.248694		#A++#A/sl	0.0526197		#A++#A/sl	0.0785248		AsC	0.174234
	#A++#A/sl	0	8		#A(..	0		#A/sl	0		GsC	0.12272		#A++#A/sl	0.0624919		#C(..	0		AsC	0.106171		#A++#C/hpl	0
	#A.((/sl	0.0449804	6		GUsAC	0.0287263		#C.../hpl	0.080572		#C/sl	0		AsC	0.108704		#U((./sl	0.0242371		#C/sl	0.0291866		#G(.(/hpl	0
	#A.(./hpl	0	7		AsC/hpl	0.094116		%AA/sl	0.0325433		nl	0		#A++#A/hpl	0.0457281		efe/sl	0.489807		#C++#G/hpl	0.142627		GsC	0.0878682
	#AC	0.144212	3		efe/hpl	0.431555		#AA	0.0679172		GUsAC	0.0225865		#A(.(/hpl	0.125095		#C.(.	0		GUsAC	0.0223242		#C.../hpl	0
	#C((./sl	0	2		#A++#U/sl	0.0554807		#CG/hpl	0.0414727		MotifSeqF86	0.0597475		GUsAC	0.028675		#A/sl	0.0652779		efe/sl	0.439789		#A(((	0.308111
	#C(..	0	2		#goh	0.140842		#A(.(/sl	0		efe/sl	0.626852		AsC/hpl	0.199939		#A++#U/sl	0		#goh	0.0608933		#C((./sl	0.0304318
	#C++#C	0.281444	4		MotifSeqF64	0.132384		CUsAG	0.0730614		#A/hpl	0		#A/sl	0.0726718		#C.../hpl	0.066187		%CC/sl	0		#A((./sl	0.0947834
	#C++#G/hpl	0.142627	1		#A((./hpl	0		#A((./hpl	0		#A.../hpl	0.170174		#goh	0.137847		#AA	0.0206913		#AA	0.130875		MotifSeqF64	0.0288598
	#C.((	0.0278723	1		CGsAU	0.166514		CGsAU	0.0667459		%CC/sl	0.0189037		#AA	0.0356031		#CG/hpl	0.0374128		#AA/sl	0.0768703		#C.(./sl	0
	#G(((/sl	0.194757	1		#G(.(	0		l(lsr)	0.233052		#C(((/hpl	0.203077		AUsCG	0.0269325		AUsCG	0.0240879		#A((./hpl	0		#A	0.0277855
	#G.(./sl	0.120898	2		CsA/sl	0.0981208		MotifSeqF1	0.0257029		#nisl_h/hpl	0.126901		#C.(./sl	0.147673		CUsAG	0.127169		#G.(./sl	0		UsG/sl	0.0378828
	#G..(/hpl	0.163259	4		#goh/sl	0.0744531		UsG/sl	0.0438617		#A(((/hpl	0.380362		MotifSeqF1	0.113034		CGsAU/hpl	0		UsG/sl	0		hpmfe_rf	0.589082
	#N.(.	0	1		#A((.	0.166687		ir/sl	0.0773987		CsG	0.12272		UsG/sl	0.0739583		CGsAU	0.0240879		CsA/sl	0.0939547		MotifSeqF6	0.0543043
	#U.(./hpl	0	1		GsC/hpl	0.207506		CsA/sl	0.0562048		MotifSeqF11	0.0597475		MotifSeqF10	0.0829286		MotifSeqF1	0.124234		dr/sl	0.0327231		CsA/sl	0.176112
	#gih/sl	0.184318	5		#A.(./hpl	0		dr/sl	0		CsA	0.0382827		#goh/sl	0.102236		UsG/sl	0.0772765		#goh/sl	0.0466484		dr/sl	0.0450837
	#goh/sl	0.0330868	6		lsr(%A-U)/hpl	0.0761453		#A++#C/sl	0		MotifSeqF1	0.0972125		assl/hpl	0.267764		MotifSeqF6	0.0706959		#A++#U/hpl	0.142627		MotifSeqF94	0.0288598
	#nial_h	0.185172	1		AGsCU/hpl	0.190745		#A++#A/hpl	0		CsG/sl	0.238674		%AA/hpl	0.210037		#G(.(	0		assl/hpl	0.167866		assl/hpl	0.165281
	#nisl_h/sl	0.139638	2		MotifSeqF6	0.0430285		assl/hpl	0.106318		dr/sl	0.018084		AGsCU/hpl	0.251468		CUsAG/sl	0.141508		GsC/hpl	0.1395		MotifSeqF92	0.0288598
	%CG/hpl	0.0366748	2		#AC	0.144212		%A/hpl	0.101066		MotifSeqF94	0.0597475		MotifSeqF11	0.181728		dr/sl	0		AGsCU/hpl	0.147536		lsr(%A-U)/hpl	0.138168
	*A(.(/hpl	0.0649531	1		*A((./sl	0.10391		%G-U/sl	0.149282		hpmfe_rf_I1	0.746606		Q	0		assl/hpl	0.152988		MotifSeqF6	0.0355053		#A((.	0
	AUsCG	0.0269325	4		MotifSeqF33	0.218638		MotifSeqF29	0.0257029		MotifSeqF99	0.0597475		MotifSeqF28	0.0468085		#A((.	0.0241015		#A((.	0.0271202		Q	0
	AsG	0.158284	7		MotifSeqF24	0.110751		Q	0.0101229		lsr(%A-U)/hpl	0.166223		Q/sl	0.169237		#AC	0		*C.((/sl	0.0326072		%AU/hpl	0.0809837
	AsU/sl	0.149623	1		*C.((/sl	0.14821		MotifSeqF34	0.0579453		MotifSeqF14	0.114666		CGsAU	0.0269325		MotifSeqF30	0.0491188		CGsAU	0.142627		MotifSeqF30	0.188881
	CGsAU	0.0667459	8		efe/sl	0.375477		MotifSeqF21	0.0257029		Q	0.0452655		AsG	0		Q/sl	0.165701		AsG	0.109626		MotifSeqF21	0.183168
	GsA	0.131702	2		AsG	0.158284		*C.((/sl	0.0302752		MotifSeqF21	0.209521		sl	0.563232		*C.((/sl	0.0329501		hpl	0.302193		#A/hpl	0.108721
	GsC	0.12272	2		sl	0.477276		MotifSeqF25	0.0257029		Q/sl	0.272785		MotifSeqF115	0.0870598		AsC/sl	0.0881069		MotifSeqF63	0.11254		*C.((/sl	0.0323729
	MotifSeqF1	0.0257029	5		#nisl_h/sl	0.139638		MotifSeqF87	0.0257029		%CG/hpl	0.0366748		MotifSeqF91	0.0468085		efe/hpl	0.491894		MotifSeqF5	0.0840605		CGsAU	0.120479
	MotifSeqF10	0.0829286	3		%G-C	0.0369299		bpd	0.030712		AsC/sl	0.0880198		#A.../sl	0.184509		AsG	0		MotifSeqF118	0.0355053		hpl	0.410156
	MotifSeqF115	0.0257029	5		MotifSeqF115	0.0661592		MotifSeqF5	0.0257029		sl	0.456888		asal/hpl	0.283974		MotifSeqF51	0.0491188		MotifSeqF23	0.0836447		MotifSeqF63	0.0288598
	MotifSeqF21	0.0257029	6		#A..(/sl	0.105005		MotifSeqF115	0.0257029		#A(((/sl	0.358483		*A((./hpl	0.0800061		#N.(.	0		%A/sl	0.241842		MotifSeqF5	0.166655
	MotifSeqF23	0.0501587	3		asal/hpl	0.223298		MotifSeqF23	0.0501587		%G-C	0		#C	0.46441		MotifSeqF5	0.0913629		#A(../sl	0.175694		MotifSeqF96	0.0598572
	MotifSeqF30	0.0491188	2		CGsAU/hpl	0.0487898		#AC/hpl	0		MotifSeqF87	0.0764905		efe/hpl	0.576888		MotifSeqF87	0.0856909		asal/hpl	0.124387		#C.(./hpl	0
	MotifSeqF34	0.0579453	1		#A(((/sl	0.358635		adbil	0.156417		MotifSeqF10	0.108819		#A(((/sl	0.136246		#A(.(/hpl	0		#A.(./hpl	0.0209674		#A(.(/sl	0.104489
	MotifSeqF51	0.0491188	1		nl	0		#A.(./hpl	0		%A/hpl	0.322971		MotifSeqF85	0.0786167		MotifSeqF27	0.13527		#A(((/sl	0.179283		%AC/hpl	0.06384
	MotifSeqF6	0.0430285	5		#A(../sl	0.24948		CsG	0.0806049		asal/hpl	0.300059		#gih/sl	0.112186		asal/hpl	0.120372		MotifSeqF85	0.0355053		GsA/hpl	0.0613209
	MotifSeqF64	0.132384	2		#A(((/hpl	0.383592		#AA/sl	0		ACsGU/hpl	0.0922996		#G..(/hpl	0.240461		%AA/hpl	0.0973275		bpd/sl	0.134381		CsG	0.0878682
	MotifSeqF85	0.0257029	8		#A.((/sl	0.0449804		#goh/sl	0.0330868		efe/hpl	0.643554		GsC/sl	0.2587		#A	0.107937		%A/hpl	0.200164		MotifSeqF85	0.0288598
	MotifSeqF87	0.0257029	3		#A.(.	0		MotifSeqF85	0.0257029		MotifSeqF92	0.0788997		#A	0.251377		#A(((/sl	0.217946		mscs/hpl	0.0352211		#A(../hpl	0.229065
	MotifSeqF91	0.0468085	2		mscs/hpl	0		GUsAC	0		#C.(./hpl	0.068936		#A.((/hpl	0		#AA/sl	0.0349652		sl	0.29445		mscs/hpl	0.0530465
	MotifSeqF92	0.733403	5		GUsAC/sl	0.128208		#C(((/hpl	0.0520816		#AA/hpl	0		#U/sl	0.058733		#A.((/sl	0		#A++#C/sl	0		GUsAC/sl	0.0380427
	MotifSeqFPred21	0.99663	1		#C++#C	0.281444		#A.../sl	0.0641312		mscs/hpl	0		%AA/sl	0.221435		mscs/hpl	0		%AA/hpl	0.0769636		#A.((/hpl	0.0476109
	bpd	0.030712	1		#A.((/hpl	0.0506603		mscs/hpl	0		%AA/hpl	0.158632		#A(((	0.50829		#C++#C	0.156245		Q/sl	0.142405		#U/sl	0.0305729
	bpp/hpl	0.233688	1		#gih	0.0829154		sl	0.300748		MotifSeqF22	0.0597475		#mnn/sl	0.0633189		#A(((	0.376508		ACsGU/hpl	0.0419418		MotifSeqF22	0.160191
	efe/hpl	0.301336	8		#A(((	0.629032		#A.((/hpl	0		#AC	0.13555		ACsGU/hpl	0.111981		#A++#C/sl	0		#U.(./hpl	0		#A...	0.0490493
	hpmfe_rf	0.708003	4		MotifSeqF22	0.0430285		bpp/hpl	0.233688		AsG/hpl	0		#A.(./hpl	0.047016		AsG/hpl	0.0284675		#gih/sl	0.0561586		ACsGU	0
	mscs/hpl	0	9		%A-U	0.192624		ACsGU/hpl	0.0320896		#A.(./hpl	0.0420267		adbil/hpl	0.049066		%CC/hpl	0		AGsCU	0.0986536		#A.(./hpl	0
	nl	0	5		%CC/hpl	0.0973232		#G..(/hpl	0.163259		%AA/sl	0.159763		ACsGU	0.028675		#gih/sl	0.087273		ACsGU	0.0223242		#goh/hpl	0
	sl	0.300748	8		ACsGU	0.0287263		AGsCU	0.0730614		AGsCU	0.153039		#A/hpl	0.0457281		AGsCU	0.127169		adbil/hpl	0.00169474		asal/hpl	0.0925768
	#A((.	Is highlighted in red to see its rank in different datasets.
	*	Note, that the count was calculated for the best hundred features per dataset, but that only 50 are shown here so counts may not appear correct for some features.

## Sheet: SFC
	Table SFC: Features were clusterd into 100 clusters and clusters were sorted by size (largest first). From the resulting list 50 features were randomly selected.
	Combined				ath			gma			osa			ppt			ptc			sbi			zma
	Feature	Information Gain	Count*		Feature	Information Gain		Feature	Information Gain		Feature	Information Gain		Feature	Information Gain		Feature	Information Gain		Feature	Information Gain		Feature	Information Gain
	*C((./hpl	0.0731739	11		%CC/hpl	0.0973232		#A.(./hpl	0		%CC/hpl	0		*A((./hpl	0.0800061		%CC/hpl	0		#A.(./hpl	0.0209674		#A(((/hpl	0.0702812
	*A((./hpl	0.0824088	11		%CG/hpl	0.0832111		#A.(./sl	0		*A((./hpl	0.134522		*A(.(/hpl	0.0584033		%CG/hpl	0.0798093		#A.(./sl	0.0209674		#A.../sl	0.184854
	*A.((/hpl	0.0945846	11		*A((./hpl	0.0379952		#C.(./hpl	0.0231068		*A(.(/hpl	0.0468026		*A(../hpl	0.237019		*A((./hpl	0		%CG/hpl	0.0281018		#AA/hpl	0.0901873
	*C.((/hpl	0.095911	11		*A(.(/hpl	0		#C.(./sl	0.0245646		*A(.(/sl	0.138372		*A.((/hpl	0.111548		*A(.(/hpl	0		*A((./hpl	0.0681377		#AC/sl	0
	*U.((/hpl	0.104462	11		*A(.(/sl	0		#U.(./hpl	0		*A(../hpl	0.280604		*A.(./hpl	0		*A(.(/sl	0.0203182		*A(.(/hpl	0		#AG/hpl	0
	*U(.(/sl	0.104945	11		*A(../hpl	0.218431		#U.(./sl	0		*A.((/hpl	0.116056		*A.(./sl	0		*A(../hpl	0.157595		*A(.(/sl	0		#AU/hpl	0
	*C..(/sl	0.116106	11		*A.((/hpl	0.0355761		%CG/hpl	0.0655816		*A.(./sl	0.0225802		*A..(/hpl	0.246262		*A.((/hpl	0.0378525		*A(../hpl	0.150191		#C(((/hpl	0.284077
	*C(../sl	0.119999	11		*A.(./hpl	0		*A((./hpl	0.0299994		*A..(/hpl	0.300138		*A.../hpl	0.234078		*A.(./hpl	0		*A.((/hpl	0.0768254		#CA/hpl	0.033386
	*U.../hpl	0.120845	11		*A.(./sl	0		*A(.(/hpl	0		*A.../hpl	0.259071		*C((./hpl	0.062986		*A.(./sl	0		*A.(.	0.0209674		#CC/sl	0.0596981
	*G((./hpl	0.12336	11		*A..(/hpl	0.238125		*A(.(/sl	0		*C((./hpl	0.0420815		*C(.(/hpl	0.0837677		*A..(/hpl	0.182009		*A.(./sl	0		#CU/hpl	0.0432399
	*C.../hpl	0.125878	11		*A.../hpl	0.149233		*A(../hpl	0.149919		*C(.(/hpl	0.0493051		*C(.(/sl	0.176946		*A.../hpl	0.163519		*A..(/hpl	0.161675		#G((./sl	0
	*C(.(/sl	0.148427	11		*C((./hpl	0.0845226		*A.((/hpl	0.0290411		*C(.(/sl	0.15582		*C(../hpl	0.0421149		*C((./hpl	0		*A.../hpl	0.123429		#G.((/sl	0
	*G..(/sl	0.191056	11		*C(.(/hpl	0.038617		*A.(.	0		*C(../hpl	0.0663262		*C(../sl	0.160338		*C(.(/hpl	0.0674458		*C((./hpl	0		#GA/hpl	0.0482075
	*G(../sl	0.205586	11		*C(.(/sl	0.14305		*A.(./sl	0		*C(../sl	0.133943		*C.((/hpl	0.0407489		*C(.(/sl	0.108402		*C(.(/hpl	0.0318127		#GG/hpl	0
	*A.../hpl	0.20867	11		*C(../hpl	0.0671264		*A..(/hpl	0.166318		*C.((/hpl	0.0968366		*C.(./hpl	0		*C(../hpl	0.0401715		*C(.(/sl	0.103538		#gih/hpl	0.0302406
	*G.../sl	0.209327	11		*C(../sl	0.134174		*C((./hpl	0.0426119		*C.(./hpl	0		*C.(./sl	0.106161		*C(../sl	0.0934977		*C(../hpl	0.030532		#nisl_h/hpl	0.0455314
	*A(../hpl	0.233114	11		*C.((/hpl	0.122317		*C(.(/hpl	0.0367175		*C.(./sl	0.0187995		*C..(/hpl	0.0745651		*C.((/hpl	0.0321576		*C(../sl	0.0347457		#UA/sl	0.0797718
	*A..(/hpl	0.243035	11		*C.(./hpl	0		*C(.(/sl	0.10852		*C..(/hpl	0.0831511		*C..(/sl	0.117342		*C.(./hpl	0		*C.((/hpl	0.0340099		#UC/hpl	0.0380427
	*U(../sl	0.0992641	10		*C.(./sl	0		*C(../hpl	0		*C..(/sl	0.138277		*C.../hpl	0.11009		*C.(./sl	0		*C.(./hpl	0		#UG/hpl	0
	*U..(/sl	0.11006	10		*C..(/hpl	0.0471154		*C.((/hpl	0.0285795		*C.../hpl	0.154289		*G((./hpl	0.0598722		*C..(/hpl	0.0281731		*C.(./sl	0		#UU/hpl	0.0432781
	*U((./hpl	0.15988	10		*C..(/sl	0.106096		*C.(.	0.0245646		*C.../sl	0.141315		*G(.(/hpl	0.0490518		*C..(/sl	0.0610428		*C..(/hpl	0.0460711		%AA	0.0911134
	dme/sl	0.306269	10		*C.../hpl	0.107863		*C.(./sl	0		*G((./hpl	0.135691		*G(.(/sl	0.0834732		*C.../hpl	0.0858974		*C..(/sl	0.0455754		%AG	0
	*A.(./sl	0.0415382	9		*C.../sl	0.12452		*C..(/hpl	0.0301212		*G(.(/hpl	0.0564954		*G(../hpl	0.15832		*C.../sl	0.0878419		*C.../hpl	0.0372547		%AU	0
	#C(../hpl	0.0422189	9		*G((./hpl	0.144255		*C.../hpl	0.0616437		*G(.(/sl	0.100785		*G(../sl	0.185545		*G((./hpl	0.0794442		*G((./hpl	0.0615008		%CA	0.033386
	*U.(./sl	0.0458538	9		*G(.(/hpl	0.0675455		*G(.(/hpl	0.0348294		*G(../hpl	0.167761		*G.(./hpl	0.0562263		*G(.(/hpl	0.0437786		*G(.(/hpl	0.0351741		%CU	0.0432399
	*A(.(	0.057243	9		*G(.(/sl	0.106		*G(.(/sl	0.0433293		*G(../sl	0.205872		*G.(./sl	0.132266		*G(.(/sl	0.045643		*G(.(/sl	0.0311896		%GA	0.0482075
	*C.(./sl	0.0574433	9		*G(../hpl	0.174774		*G(../hpl	0.0955472		*G.((/hpl	0.13885		*G..(/hpl	0.131042		*G(../hpl	0.138604		*G(../hpl	0.105638		%GG	0
	*G.(./hpl	0.0575984	9		*G(../sl	0.227385		*G(../sl	0.117535		*G.(./hpl	0.0328462		*G..(/sl	0.229435		*G(../sl	0.183438		*G(../sl	0.108028		%UC	0.0380427
	#A(.(/hpl	0.0597033	9		*G.((/hpl	0.224264		*G.(./hpl	0		*G.(./sl	0.0551753		*G.../hpl	0.17866		*G.((/hpl	0.0914437		*G.((/hpl	0.0661285		%UG	0
	*N.(./hpl	0.0627426	9		*G.(./hpl	0.0334889		*G.(./sl	0.0233485		*G..(/hpl	0.134737		*G.../sl	0.175505		*G.(./hpl	0		*G.(./hpl	0		%UU	0.0429014
	#U..(/hpl	0.0635955	9		*G.(./sl	0.0317845		*G..(/hpl	0.0928774		*G..(/sl	0.181281		*N.(./hpl	0.0685452		*G.(./sl	0		*G.(./sl	0		*A(((	0.0574962
	#U(../hpl	0.0671907	9		*G..(/hpl	0.140255		*G..(/sl	0.12527		*G.../hpl	0.176276		*N.(./sl	0.106149		*G..(/hpl	0.0905544		*G..(/hpl	0.0908139		*C(((	0.242638
	*G(.(/hpl	0.0888079	9		*G..(/sl	0.186588		*G.../hpl	0.0772664		*G.../sl	0.220947		*U(.(/hpl	0.0379677		*G..(/sl	0.12258		*G..(/sl	0.105549		c#A/sl	0.252734
	%CG/hpl	0.100617	9		*G.../hpl	0.155448		*G.../sl	0.130634		*N.(./hpl	0.0372633		*U(.(/sl	0.128981		*G.../hpl	0.142936		*G.../hpl	0.0941478		c#As/sl	0.252693
	hpmfe_rf_I1/sl	0.112791	9		*G.../sl	0.220265		*N.(./hpl	0		*N.(./sl	0.0590146		*U(../hpl	0.0806914		*G.../sl	0.176149		*G.../sl	0.100472		c#C/sl	0.0720777
	%C++%C/sl	0.128972	9		*N.(./hpl	0.0372133		*N.(./sl	0.0271288		*U((./hpl	0.230776		*U.((/hpl	0.1003		*N.(./hpl	0		*N.(./hpl	0		c#Cs/sl	0.0758704
	%G-C/sl	0.153265	9		*N.(./sl	0.0326827		*U(.(/hpl	0		*U(.(/hpl	0		*U.(./sl	0.0312626		*N.(./sl	0		*N.(./sl	0		c#G/sl	0.113081
	%U++%U/sl	0.198852	9		*U((./hpl	0.12293		*U(.(/sl	0.0875049		*U(.(/sl	0.0907619		*U..(/hpl	0.110026		*U((./hpl	0.060466		*U((./hpl	0.147806		c#Gs/sl	0.105141
	%C++%U/sl	0.226053	9		*U(.(/hpl	0		*U(../hpl	0.0299528		*U(../hpl	0.125618		*U.../hpl	0.12667		*U(.(/hpl	0.0450043		*U(.(/hpl	0		c#N/sl	0.239907
	%U++%C/sl	0.226053	9		*U(.(/sl	0.0951471		*U.(.	0		*U(../sl	0.132368		dme/hpl	0.39161		*U(.(/sl	0.0858468		*U(.(/sl	0.0947243		c#Ns/sl	0.192406
	%A++%A/sl	0.239732	9		*U(../hpl	0.0678534		*U.(./sl	0		*U.((/hpl	0.182251		#A(.(/hpl	0.125095		*U(../hpl	0		*U(../hpl	0.0425096		c#U/sl	0.211491
	nl/hpl	0.278875	9		*U(../sl	0.0767313		*U..(/hpl	0.038155		*U.(./hpl	0		#C(../hpl	0		*U(../sl	0.0226098		*U(../sl	0.0583708		c#Us/sl	0.187358
	%C++%G/sl	0.289237	9		*U.((/hpl	0.059459		*U.../hpl	0.0485009		*U.(./sl	0.0201968		#C..(/hpl	0.175175		*U.((/hpl	0.0451468		*U.((/hpl	0.0812272		hll/hpl	0.10075
	%G++%C/sl	0.289237	9		*U.(./hpl	0		dme/hpl	0.170693		*U..(/hpl	0.161927		#G(../hpl	0.212105		*U.(./hpl	0		*U.(./hpl	0		lscm/hpl	0.032405
	ns/hpl	0.291589	9		*U.(./sl	0		GsA/hpl	0.0308502		*U..(/sl	0.156666		#U(.(/hpl	0.153809		*U.(./sl	0		*U.(./sl	0		lsr(%A)/hpl	0
	%A++%C/sl	0.293887	9		*U..(/hpl	0.102798		#A(.(/hpl	0		*U.../hpl	0.173471		#U(../hpl	0.149932		*U..(/hpl	0.0203209		*U..(/hpl	0.036902		lsr(%G)/hpl	0.0812985
	%C++%A/sl	0.293887	9		*U..(/sl	0.134086		#C(../hpl	0		dme/hpl	0.370839		#U..(/hpl	0.185377		*U..(/sl	0.0259879		*U..(/sl	0.0473033		lsr(%U)/hpl	0.0550722
	%A++%U/sl	0.300886	9		*U.../hpl	0.0792778		#C..(/hpl	0		dme/sl	0.389666		%A++%A/sl	0.396339		*U.../hpl	0.0347735		*U.../hpl	0.063231		mbs/hpl	0.18661
	%U++%A/sl	0.300886	9		dme/hpl	0.294304		#G(../hpl	0.189491		#A(.(/hpl	0.0979814		%A++%C/sl	0.448902		dme/hpl	0.205709		dme/hpl	0.246721		st(G-U)/sl	0
	%G++%G/sl	0.323258	9		dme/sl	0.320739		#G.../hpl	0.124437		#A(../hpl	0.238588		%A++%G/sl	0.529909		dme/sl	0.211543					#A(.(/hpl	0.103678
	*C((./hpl	Is highlighted in red to see its rank in different datasets.
	*	Note, that the count was calculated for the best hundred features per dataset, but that only 50 are shown here so counts may not appear correct for some features.

## Sheet: HIG
	Table HIG: Per dataset, the 50 features with highest information gain were selected.
	Combined				ath			gma			osa			ppt			ptc			sbi			zma
	Feature	Information Gain	Count*		Feature	Information Gain		Feature	Information Gain		Feature	Information Gain		Feature	Information Gain		Feature	Information Gain		Feature	Information Gain		Feature	Information Gain
	hpmfe_rf	0.903182	11		efe	0.68977		*A.(./hpl	0.623977		*A.(./hpl	0.997174		*U.(./hpl	0.903524		hpmfe_rf_I1	0.641343		*A.(./hpl	0.770036		*A.(./hpl	0.674203
	efe	0.898592	11		hpmfe_rf	0.660617		*U.(./hpl	0.623977		hpmfe_rf	0.774706		hpmfe_rf	0.804914		hpmfe_rf	0.616629		hpmfe_rf	0.658989		*U.(./hpl	0.674203
	hpmfe_rf_I1	0.86787	11		bpp	0.644794		*C.(./hpl	0.623977		efe	0.765919		efe	0.797975		efe	0.586228		efe	0.646624		efe	0.589082
	bpp	0.846195	10		hpmfe_rf_I1	0.643807		efe	0.475083		hpmfe_rf_I1	0.746606		bpp	0.724043		hpmfe_rf_I4	0.485686		hpmfe_rf_I1	0.616055		hpmfe_rf	0.589082
	#A(((	0.824254	10		#A(((	0.629032		hpmfe_rf	0.470392		bpp	0.642003		hpmfe_rf_I1	0.60008		lsr(%bp)	0.458196		lsr(%bp)	0.481237		hpmfe_rf_I4	0.546557
	lsr(%bp)	0.768331	9		%G++%G/sl	0.556569		hpmfe_rf_I1	0.435923		hpmfe_rf_I4	0.633165		hpmfe_rf_I4	0.577949		bpp	0.446714		bpp	0.459385		hpmfe_rf_I1	0.51886
	hpl	0.747966	9		%G/hpl	0.547762		#A(((	0.424796		lsr(%bp)	0.617029		hpl	0.563232		hpmfe_rf_I2	0.411202		hpmfe_rf_I4	0.45634		bpp	0.467433
	#C++#U	0.739428	9		#U(((	0.539223		bpp	0.412134		hpmfe_rf_I2	0.574901		sl	0.563232		hpmfe_rf_I3	0.402393		lscm	0.410949		#C(((	0.454228
	#U++#C	0.739428	9		hpl	0.508273		lsr(%bp)	0.3795		lscm	0.574255		#C(((	0.562862		#A(((	0.376508		#C(((	0.400963		#G(((	0.427382
	#U(((	0.783138	8		#A++#U	0.507618		#U(((	0.377766		#A(((	0.571291		lsr(%bp)	0.559727		orf/hpl	0.35377		#G(((	0.379576		hpl	0.410156
	hpmfe_rf_I4	0.633165	8		#U++#A	0.507618		lscm	0.367297		#G(((	0.533788		#C++#U	0.555222		lscm	0.343923		hpmfe_rf_I2	0.359534		lsr(%bp)	0.40853
	hpmfe_rf_I2	0.574901	8		%C++%G/sl	0.505104		st(A-U)	0.353972		hpmfe_rf_I3	0.524779		#U++#C	0.555222		lsr(%C)	0.327182		#A(((	0.346764		st(G-C)	0.408275
	lscm	0.574255	8		%G++%C/sl	0.505104		hpl	0.320483		#U(((	0.515889		#mnn	0.545524		l(lsr)	0.322173		hpmfe_rf_I3	0.343072		%A++%U/sl	0.398392
	#C(((	0.562862	8		#C++#U	0.499379		orf/hpl	0.320226		#C(((	0.514916		hpmfe_rf_I2	0.536913		#U(((	0.308386		%A++%G/sl	0.303063		%U++%A/sl	0.398392
	#mnn	0.545524	8		#U++#C	0.499379		#C++#U	0.314554		l(lsr)	0.50278		%A++%G/sl	0.529909		st(A-U)	0.305701		%G++%A/sl	0.303063		#C++#G	0.397365
	l(lsr)	0.50278	8		st(A-U)	0.485019		#U++#C	0.314554		hpl	0.475907		%G++%A/sl	0.529909		#C++#U	0.304539		hpl	0.302193		#G++#C	0.397365
	st(A-U)	0.767771	7		#U	0.479779		hpmfe_rf_I4	0.305954		st(A-U)	0.474305		dscs/sl	0.526928		#U++#C	0.304539		#C++#U	0.298638		sl	0.383094
	sl	0.563232	7		#U++#U	0.479779		sl	0.300748		lsr(%C)	0.46933		ir	0.522844		%A++%G/hpl	0.300396		#U++#C	0.298638		hpmfe_rf_I3	0.382781
	#G(((	0.533788	7		%A++%G/hpl	0.478121		%G++%G/hpl	0.297617		subu/sl	0.462711		%G++%U/sl	0.518405		%G++%A/hpl	0.300396		lsr(%G-U)/hpl	0.297829		#C++#U	0.380301
	hpmfe_rf_I3	0.524779	7		%G++%A/hpl	0.478121		%G/hpl	0.295829		#C++#U	0.459341		%U++%G/sl	0.518405		#C(((	0.288122		sl	0.29445		#U++#C	0.380301
	#G++#U	0.477457	7		sl	0.477276		%A++%G/hpl	0.294761		#U++#C	0.459341		#G(((	0.510865		#G(((	0.282133		lsr(%C)	0.293166		hpmfe_rf_I2	0.371706
	#U++#G	0.477457	7		lsr(%bp)	0.475887		%G++%A/hpl	0.294761		sl	0.456888		%A++%U/sl	0.510795		%G++%G/sl	0.27563		%A++%U/sl	0.293006		lsr(%C)	0.354338
	orf/hpl	0.743152	6		%G++%U/sl	0.47003		#U	0.276945		st(G-C)	0.454229		%U++%A/sl	0.510795		subu/sl	0.274363		%U++%A/sl	0.293006		#C	0.340861
	#A++#U	0.741643	6		%U++%G/sl	0.47003		#U++#U	0.276945		%A++%G/hpl	0.438851		#A(((	0.50829		lsr(%U)	0.261718		#G++#U	0.288191		#C++#C	0.340861
	#U++#A	0.741643	6		#mdn	0.467648		#A++#U	0.266769		%G++%A/hpl	0.438851		#A++#C	0.50413		%G/sl	0.251936		#U++#G	0.288191		%A++%G/sl	0.340553
	ir	0.522844	6		ir	0.46761		#U++#A	0.266769		lsr(%G-U)/sl	0.430981		#C++#A	0.50413		#mnn	0.244763		l(lsr)	0.286571		%G++%A/sl	0.340553
	#A++#C	0.50413	6		orf/sl	0.463922		hpmfe_rf_I2	0.266533		%G++%U/hpl	0.427405		#C++#G	0.50248		adbil	0.238444		#U(((	0.282368		%A++%A/sl	0.332022
	#C++#A	0.50413	6		#A++#C	0.444471		*A(((	0.265267		%U++%G/hpl	0.427405		#G++#C	0.50248		hpl	0.238261		#mdn	0.276868		#mdn	0.330436
	saln	0.486588	6		#C++#A	0.444471		%G++%U/sl	0.263991		ns/hpl	0.424561		saln	0.486588		lsr(%G-U)/hpl	0.236683		%G++%U/sl	0.265616		%G++%U/sl	0.3273
	#mdn	0.481413	6		hpmfe_rf_I4	0.431786		%U++%G/sl	0.263991		lsr(%G)	0.421728		#mdn	0.481413		#U++#U	0.234495		%U++%G/sl	0.265616		%U++%G/sl	0.3273
	lsr(%C)	0.46933	6		#G++#U	0.414641		#mdn	0.262394		#A++#C	0.417789		#G++#U	0.477457		#U	0.234495		subu/sl	0.261473		%A/sl	0.323057
	lsr(%U)	0.39451	6		#U++#G	0.414641		%C++%G/hpl	0.260559		#C++#A	0.417789		#U++#G	0.477457		sl	0.220841		dme/sl	0.260615		#A++#C	0.322352
	#U	0.736575	5		saln	0.398409		%G++%C/hpl	0.260559		%A++%U/hpl	0.415229		#U(((	0.470447		%G++%U/hpl	0.212294		st(G-C)	0.257504		#C++#A	0.322352
	#U++#U	0.736575	5		#AU	0.388936		#A++#C	0.251858		%U++%A/hpl	0.415229		#C	0.46441		%U++%G/hpl	0.212294		st(A-U)	0.256166		lscm	0.30837
	dscs/sl	0.526928	5		lscm	0.382886		#C++#A	0.251858		#mdn	0.410531		#C++#C	0.46441		dme/sl	0.211543		orf/hpl	0.254952		#A(((	0.308111
	%G++%U/sl	0.518405	5		hpmfe_rf_I2	0.378679		#G++#U	0.251051		nl/hpl	0.409716		%A++%C/sl	0.448902		lsr(%G)	0.211209		#C++#G	0.247224		#GC	0.297466
	%U++%G/sl	0.518405	5		#A++#A	0.37807		#U++#G	0.251051		#G++#U	0.403193		%C++%A/sl	0.448902		lsr(%A)	0.207106		#G++#C	0.247224		#mnn	0.296581
	%A++%G/hpl	0.478121	5		#A	0.37807		lsr(%U)	0.241266		#U++#G	0.403193		l(lsr)	0.445208		st(G-C)	0.201904		saln	0.247168		saln	0.293298
	%G++%A/hpl	0.478121	5		#mnn	0.375936		saln	0.233845		ir	0.397471		hpmfe_rf_I3	0.441062		*A..(/sl	0.198336		#A++#C	0.246935		#G++#U	0.292975
	st(G-C)	0.454229	5		%A++%C/sl	0.371273		l(lsr)	0.233052		orf/sl	0.395416		lsr(%C)	0.43508		MotifSeqF53	0.19785		#C++#A	0.246935		#U++#G	0.292975
	*A.(./hpl	0.997174	4		%C++%A/sl	0.371273		hpmfe_rf_I3	0.229004		lsr(%U)	0.39451		st(G-C)	0.422952		#A++#U	0.196604		%A++%C/sl	0.243732		orf/hpl	0.290427
	%G++%G/sl	0.757731	4		#G(((	0.36268		ir	0.226051		dme/sl	0.389666		dme/sl	0.42182		#U++#A	0.196604		%C++%A/sl	0.243732		ir	0.285227
	#C++#G	0.50248	4		dscs/sl	0.36218		#A(../sl	0.223797		lsr(%A)	0.379386		%G++%G/sl	0.410848		%C++%G/hpl	0.196098		%A/sl	0.241842		nl/sl	0.280809
	#G++#C	0.50248	4		ns/sl	0.355417		#C(((	0.221995		saln	0.378186		#A++#G	0.409244		%G++%C/hpl	0.196098		#mnn	0.230934		MotifSeqF39	0.271844
	subu/sl	0.462711	4		l(lsr)	0.352092		%A++%C/hpl	0.215307		#mnn	0.373784		#G++#A	0.409244		*A(((	0.195105		%A++%A/hpl	0.227516		dscs/sl	0.267601
	%A++%C/sl	0.448902	4		#C(((	0.347988		%C++%A/hpl	0.215307		%A++%C/sl	0.365827		#A++#U	0.405437		CsG/sl	0.188629		lsr(%U)	0.226847		l(lsr)	0.263586
	%C++%A/sl	0.448902	4		*A(((	0.345451		*A(..	0.215046		%C++%A/sl	0.365827		#U++#A	0.405437		GsC/sl	0.188629		ir	0.224045		%U++%U/hpl	0.259282
	dme/sl	0.42182	4		lsr(%G-U)/sl	0.336339		dscs/sl	0.212746		#C++#G	0.361092		lscm	0.397818		#G++#U	0.185657		c#N/hpl	0.220246		lsr(%G)	0.2591
	lsr(%G)	0.421728	4		%GG/sl	0.333673		lsr(%A)	0.209855		#G++#C	0.361092		%A++%A/sl	0.396339		#U++#G	0.185657		#C	0.218675		ns/hpl	0.25897
	lsr(%A)	0.379386	4		lsr(%U)	0.332511		#mnn	0.203484		dscs/sl	0.357117		%A/sl	0.395578		*G(../sl	0.183438		#C++#C	0.218675		#G	0.255468
	hpmfe_rf	Is highlighted in red to see its rank in different datasets.
	*	Note, that the count was calculated for the best hundred features per dataset, but that only 50 are shown here so counts may not appear correct for some features.

## Sheet: HIC
	Table HIC: Features were clusterd into 100 clusters and the feature with highest information gain was selected per cluster. These were then ranked according to information gain and the top 50 was selected on a per dataset basis.
	Combined				ath			gma			osa			ppt			ptc			sbi			zma
	Feature	Information Gain	Count*		Feature	Information Gain		Feature	Information Gain		Feature	Information Gain		Feature	Information Gain		Feature	Information Gain		Feature	Information Gain		Feature	Information Gain
	hpmfe_rf_I1	0.348775	12		efe	0.68977		*A.(./hpl	0.623977		*A.(./hpl	0.997174		*U.(./hpl	0.903524		hpmfe_rf_I1	0.641343		*A.(./hpl	0.770036		*A.(./hpl	0.674203
	bpp	0.275189	12		bpp	0.644794		efe	0.475083		hpmfe_rf	0.774706		hpmfe_rf	0.804914		hpmfe_rf	0.616629		hpmfe_rf	0.658989		efe	0.589082
	Q/sl	0.107802	12		hpmfe_rf_I1	0.643807		hpmfe_rf_I1	0.435923		hpmfe_rf_I1	0.746606		bpp	0.724043		efe/hpl	0.491894		hpmfe_rf_I1	0.616055		hpmfe_rf/hpl	0.546557
	CUsAG	0.100081	12		#A(((	0.629032		#A(((	0.424796		efe/hpl	0.643554		hpmfe_rf_I1	0.60008		lsr(%bp)	0.458196		lsr(%bp)	0.481237		hpmfe_rf_I1	0.51886
	#goh	0.0809805	12		%G++%G/sl	0.556569		bpp	0.412134		bpp	0.642003		hpl	0.563232		bpp	0.446714		bpp	0.459385		bpp	0.467433
	AsC/sl	0.0575839	12		%G/hpl	0.547762		hpl	0.320483		lsr(%bp)	0.617029		#C(((	0.562862		#A(((	0.376508		#C(((	0.400963		#C(((	0.454228
	asal/sl	0.109628	11		hpl	0.508273		orf/hpl	0.320226		hpl	0.475907		lsr(%bp)	0.559727		orf/hpl	0.35377		%A++%G/sl	0.303063		#G(((	0.427382
	hpl	0.17734	10		orf/sl	0.463922		hpmfe_rf/hpl	0.305954		subu/sl	0.462711		#mnn	0.545524		#C++#U	0.304539		hpl	0.302193		hpl	0.410156
	lsr(%bp)/sl	0.145916	10		hpmfe_rf/hpl	0.431786		%G++%G/hpl	0.297617		#C++#U	0.459341		%A++%G/sl	0.529909		%A++%G/hpl	0.300396		lsr(%G-U)/hpl	0.297829		%A++%U/sl	0.398392
	CsG	0.0893252	10		#A	0.37807		%G/hpl	0.295829		%A++%G/hpl	0.438851		dscs/hpl	0.503579		#C(((	0.288122		%A++%U/hpl	0.290756		#C	0.340861
	GsC	0.0893252	10		ns/sl	0.355417		l(lsr)	0.233052		lsr(%G-U)/sl	0.430981		l(lsr)	0.445208		%G++%G/sl	0.27563		subu/sl	0.261473		%A/hpl	0.320497
	#C(((	0.208699	9		l(lsr)	0.352092		#A(../sl	0.223797		ns/sl	0.405714		dme/sl	0.42182		#mnn	0.244763		dme/sl	0.260615		#GC	0.297466
	dme/sl	0.170332	9		lsr(%G-U)/sl	0.336339		#C(((	0.221995		dme/sl	0.389666		ns/sl	0.366292		lsr(%G-U)/hpl	0.236683		#mnn	0.230934		nl/sl	0.280809
	MotifSeqF103	0.0458056	9		%GG/sl	0.333673		#mnn	0.203484		#A(((/hpl	0.380362		orf/sl	0.364415		%G/hpl	0.231829		c#N/hpl	0.220246		MotifSeqF39	0.271844
	hpmfe_rf/hpl	0.27885	8		c#G/sl	0.325236		lsr(%G-U)/hpl	0.186698		#mnn	0.373784		c#N/sl	0.353421		dme/sl	0.211543		ns/sl	0.20224		dme/sl	0.254949
	AGsCU	0.100081	8		dme/sl	0.320739		dme/hpl	0.170693		dscs/hpl	0.345574		MotifSeqF75	0.351925		*A..(/sl	0.198336		%A/hpl	0.200164		lsr(%G-U)/sl	0.236727
	*G((./sl	0.0718713	8		MotifSeqF79	0.295764		nl/sl	0.169935		asal/sl	0.317912		MotifSeqF32	0.346121		MotifSeqF53	0.19785		%G-U/sl	0.192247		c#N/hpl	0.227878
	MotifSeqF63	0.0352161	8		lsr(%bp)/hpl	0.291338		*A..(/sl	0.16398		%G-U/hpl	0.312267		MotifSeqF81	0.336168		CsG/sl	0.188629		#A(((/sl	0.179283		MotifSeqF53	0.224415
	orf/hpl	0.171023	7		#UC	0.290184		MotifSeqF72	0.157349		mbs/hpl	0.302424		lsr(%G-U)/sl	0.326201		GsC/sl	0.188629		*A..(/sl	0.174474		*A.../sl	0.219754
	%G/hpl	0.155636	7		MotifSeqF61	0.289384		adbil	0.156417		*A..(/sl	0.301584		c#A/sl	0.325336		MotifSeqF43	0.177822		MotifSeqF14	0.168611		*A(../sl	0.209295
	ns/sl	0.149383	7		#G++#G/sl	0.276478		c#Gs/sl	0.153128		MotifSeqF74	0.289709		asal/sl	0.301718		lsr(%C)/hpl	0.176778		#GC	0.16576		#C(.(/hpl	0.208566
	#mnn	0.147453	7		MotifSeqF48	0.272091		mbs/hpl	0.150524		Q/sl	0.272785		MotifSeqF67	0.292406		Q/sl	0.165701		#G..(/hpl	0.16505		MotifSeqF59	0.20524
	lsr(%G-U)	0.0978673	7		#UA	0.265692		%G-U/sl	0.149282		MotifSeqF55	0.263266		*A.../sl	0.289935		%G-U/hpl	0.163359		MotifSeqF61	0.164242		MotifSeqF40	0.192293
	MotifSeqF1	0.0470571	7		ir/sl	0.247419		MotifSeqF54	0.148653		c#N/hpl	0.262674		MotifSeqF72	0.289613		l(lsr)/sl	0.153782		MotifSeqF70	0.157316		AGsCU/hpl	0.191857
	#C++#G/sl	0.0406923	7		asal/sl	0.244347		asal/sl	0.142635		#nial_h/hpl	0.261283		#GC	0.267518		nl/sl	0.153378		AGsCU/hpl	0.147536		CUsAG/hpl	0.191857
	#A(((/hpl	0.155811	6		MotifSeqF25	0.242919		%GG/sl	0.139372		MotifSeqF81	0.245859		CUsAG/sl	0.262642		assl/hpl	0.152988		CUsAG/hpl	0.147536		CsA/hpl	0.185251
	c#N/hpl	0.0906745	6		#G/hpl	0.241748		MotifSeqF45	0.131785		AGsCU/sl	0.244519		AGsCU/sl	0.262642		#C(.(/hpl	0.147931		MotifSeqF81	0.143463		AsC/hpl	0.185251
	#C(.(/hpl	0.090438	6		MotifSeqF3	0.224696		c#N/hpl	0.129047		CUsAG/sl	0.244519		#G..(/sl	0.262622		AGsCU/sl	0.141508		AUsCG	0.142627		MotifSeqF21	0.183168
	ir/sl	0.0789685	6		#G..(/sl	0.222805		MotifSeqF3	0.128531		MotifSeqF60	0.239638		MotifSeqF61	0.259703		CUsAG/sl	0.141508		CGsAU	0.142627		%AA/sl	0.179568
	MotifSeqF21	0.0750036	6		GsU	0.221804		#G++#G/sl	0.122835		GsC/sl	0.238674		GsC/sl	0.2587		MotifSeqF13	0.135314		#C++#G/hpl	0.142627		#G..(/sl	0.17626
	UsA/sl	0.0731603	6		UsG	0.221804		#C(.(/hpl	0.121129		MotifSeqF67	0.237672		%GA/sl	0.252899		MotifSeqF25	0.131878		Q/sl	0.142405		GsC/sl	0.17286
	MotifSeqF94	0.062481	6		assl/sl	0.219134		%A-U	0.120115		assl/hpl	0.235309		#C(.(/hpl	0.250955		*A...	0.130995		GsC/hpl	0.1395		lsr(%C)/hpl	0.170548
	#G.(./hpl	0.0461562	6		MotifSeqF33	0.218638		GsU	0.113607		*U.((/sl	0.234654		subu/sl	0.245622		MotifSeqF1	0.124234		lsr(%C)/hpl	0.138572		MotifSeqF156	0.168251
	#A...	0.044726	6		MotifSeqF63	0.213312		UsG	0.113607		CsG/hpl	0.228782		MotifSeqF73	0.241588		asal/sl	0.12394		asal/sl	0.13498		MotifSeqF5	0.166655
	#U((./sl	0.0353582	6		AGsCU/sl	0.211487		MotifSeqF61	0.112122		MotifSeqF62	0.223519		ir/sl	0.227681		MotifSeqF147	0.117177		MotifSeqF27	0.134025		adbil	0.166213
	efe	0.370734	5		CUsAG/sl	0.211487		CUsAG/sl	0.098762		lsr(%C)/hpl	0.222845		MotifSeqF55	0.21547		UsG	0.114899		#G(((/hpl	0.133556		MotifSeqF161	0.163947
	l(lsr)	0.192944	5		sl/hpl	0.208308		AGsCU/sl	0.098762		*G..(	0.219775		AsC/sl	0.200028		MotifSeqF80	0.111761		MotifSeqF17	0.121259		lsr(%bp)/sl	0.158104
	%A++%G/hpl	0.185899	5		CsG/hpl	0.207506		*G.((/sl	0.0985541		#UC	0.210986		CsA/hpl	0.199939		#goh/sl	0.110939		MotifSeqF1	0.116125		%UU/hpl	0.155104
	*A..(/sl	0.165645	5		GsC/hpl	0.207506		GsC/sl	0.0934243		#AU	0.207744		hll/sl	0.185545		MotifSeqF84	0.106448		MotifSeqF63	0.11254		Q/sl	0.151785
	%G++%G/sl	0.157438	5		#C(.(/sl	0.172519		CsG/hpl	0.0920074		#goh/sl	0.185861		#mdn/sl	0.1717		#A++#G/sl	0.0964874		adbil	0.111262		MotifSeqF1	0.14566
	%G-U/hpl	0.139357	5		*G((./sl	0.170608		MotifSeqF79	0.0854027		*A...	0.176585		#AC	0.171559		#CG/sl	0.0952144		MotifSeqF68	0.10712		ediv/sl	0.140522
	mbs/hpl	0.117497	5		CGsAU	0.166514		#UA	0.084354		#C(.(/sl	0.165526		Q/sl	0.169237		MotifSeqF11	0.0950979		AsC	0.106171		MotifSeqF68	0.137439
	lsr(%C)/hpl	0.0910277	5		MotifSeqF72	0.159995		*C...	0.0811866		#nial_h++#nisl_h	0.163513		MotifSeqF2	0.163825		MotifSeqF10	0.0932306		CsA	0.106171		asal/sl	0.130619
	MotifSeqF25	0.0865883	5		AsG	0.158284		MotifSeqF40	0.0803108		MotifSeqF13	0.155022		*C...	0.159355		#GC	0.0912162		*A.../sl	0.104759		MotifSeqF17	0.12377
	assl/hpl	0.0765455	5		GsA	0.158284		#U(.(/hpl	0.0782738		MotifSeqF23	0.150677		*U.((/sl	0.156732		AsC/sl	0.0881069		MotifSeqF76	0.104716		#C++#G/hpl	0.120479
	#UA	0.0747697	5		Q/sl	0.150591		ir/sl	0.0773987		*G((./sl	0.144097		AsU/sl	0.156388		CsA/sl	0.0881069		CsG	0.101248		CGsAU	0.120479
	AsU/sl	0.0731603	5		MotifSeqF21	0.14439		Q/sl	0.0757008		saln/sl	0.131294		#G.(./hpl	0.153682		MotifSeqF143	0.08809		#C(.(/hpl	0.0939788		#A++#A/sl	0.120148
	GsU	0.0501649	5		#goh	0.140842		lsr(%U)/sl	0.0753267		#nisl_h/hpl	0.126901		#U(.(/sl	0.143262		*G((./sl	0.085366		dr	0.0925885		#C++#C/hpl	0.118089
	MotifSeqF11	0.049395	5		%CC/sl	0.138795		MotifSeqF8	0.0748481		MotifSeqF115	0.118036		MotifSeqF87	0.141924		#nial_h	0.0800993		#A++#U/sl	0.0870812		lsr(%G-C)	0.111291
	MotifSeqF10	0.0479133	5		*U.((/sl	0.129511		#C++#G/sl	0.0671774		MotifSeqF3	0.109668		#goh	0.137847		MotifSeqF136	0.0769279		ir/sl	0.0852544		#A((./sl	0.0947834
	hpmfe_rf_I1	Is highlighted in red to see its rank in different datasets.
	*	Note, that the count was calculated for the best hundred features per dataset, but that only 50 are shown here so counts may not appear correct for some features.

## Sheet: ZNF
	Table HIC: Features were clusterd into 100 clusters and the feature with highest information gain was selected per cluster. These were then ranked according to information gain and the top 50 was selected on a per dataset basis.
	ath			gma			osa			ppt			ptc			sbi			zma
	Feature	Information Gain		Feature	Information Gain		Feature	Information Gain		Feature	Information Gain		Feature	Information Gain		Feature	Information Gain		Feature	Information Gain
	orf/sl			orf/sl			sl			orf/sl			orf/sl			orf/sl			orf/sl
	sl			sl			orf/sl			sl			sl			sl			sl
	#U++#G/sl			#U++#G/sl			#GU/sl			#U++#G/sl			#U++#G/sl			#GU/sl			#GU/sl
	#GU/sl			#GU/sl			#U++#G/sl			#GU/sl			#GU/sl			#U++#G/sl			#G++#C/sl
	#A++#G/sl			#A++#G/sl			#A++#G/sl			#G++#G/sl			#A++#G/sl			#A++#G/sl			#C++#C/sl
	#U/sl			#U/sl			#U/sl			#U++#C/sl			#U/sl			#U/sl			#G++#A/sl
	#A/sl			#A/sl			#A/sl			#A++#G/sl			#G++#G/sl			#G++#G/sl			#G++#G/sl
	#G++#G/sl			#G++#G/sl			#G++#G/sl			#U/sl			#U++#C/sl			#U++#C/sl			#U++#C/sl
	#U++#C/sl			#U++#C/sl			#U++#C/sl			#C++#G/sl			#C++#G/sl			#A/sl			#C++#A/sl
	Q/sl			#C++#G/sl			#C++#G/sl			#U++#A/sl			#U++#A/sl			#C++#G/sl			#C++#G/sl
	#C++#G/sl			#U++#A/sl			#U++#A/sl			Q/sl			#A/sl			#U++#A/sl			#U++#A/sl
	#U++#A/sl			Q/sl			Q/sl			#G++#C/sl			Q/sl			Q/sl			#U++#G/sl
	#A++#C/sl			#A++#C/sl			#A++#C/sl			#A++#C/sl			#A++#C/sl			#A++#C/sl			Q/sl
	#G/sl			#G/sl			#G/sl			#G/sl			#G/sl			#G/sl			#A++#C/sl
				#A++#A/sl						#A/sl									#G/sl
	#A++#A/sl			#C/sl			#A++#A/sl						#G++#C/sl			#A++#A/sl
	#C/sl						#C/sl			#C++#C/sl			#A++#A/sl			#C/sl			mbs/sl
	#G++#C/sl			#G++#C/sl			#G++#C/sl			#G++#A/sl			#C/sl			#G++#C/sl			#A++#A/sl
	hpmfe_rf_I1/sl			#C++#C/sl			#C++#C/sl			#A++#A/sl			#C++#C/sl			#C++#C/sl			#C/sl
	#C++#C/sl			#G++#A/sl			#G++#A/sl			#C/sl			#G++#A/sl			#G++#A/sl			#A++#G/sl
	#G++#A/sl			#C++#A/sl			#C++#A/sl			#C++#A/sl			#C++#A/sl			#C++#A/sl			#U/sl
	bpd/sl			hpmfe_rf_I1/sl			bpd/sl			mbs/sl			bpd/sl			mbs/sl			#A/sl
	#C++#A/sl			bpd/sl			hpmfe_rf_I1/sl			#gih/sl			mbs/sl			bpd/sl			bpd/sl
	#gih/sl			mbs/sl			mbs/sl			hpmfe_rf_I1/sl			hpmfe_rf_I1/sl			hpmfe_rf_I1/sl			hpmfe_rf_I1/sl
	mbs/sl			#gih/sl			#nisl_h/sl			bpd/sl			#nisl_h/sl			#nisl_h/sl			#gih/sl
	#nisl_h/sl			#nisl_h/sl			hpmfe_rf			#nisl_h/sl			ns/sl			hpmfe_rf			ns/sl
	hpmfe_rf			hpmfe_rf			ir/sl			ns/sl			hpmfe_rf			ns/sl			#CU/sl
	ns/sl			ns/sl			ns/sl			#CU/sl			#gih/sl			#gih/sl			#AU/sl
	st(G-U)/sl			st(G-U)/sl			#CU/sl			hpmfe_rf			#CU/sl			#CU/sl			#nisl_h/sl
	adalr/sl			ir/sl			#gih/sl			adalr/sl			adalr/sl			ir/sl			hpmfe_rf
	#CU/sl			#CU/sl			lsr(%A-U)/sl			ir/sl			ir/sl			#AU/sl			ir/sl
	ir/sl			adalr/sl			adalr/sl			#AU/sl			st(G-U)/sl			st(G-U)/sl			st(G-U)/sl
	#AU/sl			#AU/sl			#AU/sl			st(G-U)/sl			#AU/sl			adalr/sl			#mdn/sl
	#mdn/sl			#mdn/sl			sl/hpl			#mdn/sl			#mdn/sl			lsr(%A-U)/sl			adalr/sl
	sl/hpl			sl/hpl			#U			lsr(%A-U)/sl			hll/sl			#mdn/sl			st(A-U)/sl
	#U			lsr(%A-U)/sl			#mdn/sl			st(A-U)/sl			lsr(%A-U)/sl			sl/hpl			lsr(%A-U)/sl
	lsr(%A-U)/sl			#U			st(G-U)/sl			#U			sl/hpl			#U			hll/sl
	hpmfe_rf/ns			hll/sl			lsr(%G-U)/sl			hpmfe_rf/ns			#U			hll/sl			#G
	#A			hpmfe_rf/ns			#A			sl/hpl			st(A-U)/sl			st(A-U)/sl			#U
	lsr(%G-U)/sl			#A			st(A-U)/sl			#G			hpmfe_rf/ns			#A			sl/hpl
	hll/sl			lsr(%G-U)/sl			lscm/sl			hll/sl			#G			lsr(%G-U)/sl			#C
	#G			st(A-U)/sl			#G			lsr(%G-U)/sl			lsr(%G-U)/sl			#G			hpmfe_rf/ns
	st(A-U)/sl			#G			hll/sl			lsr(%C)/sl			#A			hpmfe_rf/ns			lsr(%C)/sl
	#UG/sl			lscm/sl			lsr(%C)/sl			#A			lsr(%C)/sl			lscm/sl			lsr(%bp)/sl
	lscm/sl			#UG/sl			l(lsr)/sl			lscm/sl			#UG/sl			#C			#A
	#N.(./sl			AGsUC/sl			hpmfe_rf/ns			lsr(%bp)/sl			l(lsr)/sl			l(lsr)/sl			lsr(%G-U)/sl
	#GG/sl			#N.(./sl			#C			#C			#U++#U/hpl			lsr(%C)/sl			l(lsr)/sl
	AGsUC/sl			#AG/sl			lsr(%bp)/sl			#N.(./sl			#mdn/hpl			lsr(%bp)/sl			#mdn/hpl
	dscs/sl			lsr(%C)/sl			#UG/sl			l(lsr)/sl			#C			#mdn/hpl			#UC/sl
	#AG/sl			dscs/sl			#AG/sl			dscs/sl			lscm/sl			dscs/sl			#N.(./sl

## Sheet: PCF
	Table HIC: Features were clusterd into 100 clusters and the feature with highest information gain was selected per cluster. These were then ranked according to information gain and the top 50 was selected on a per dataset basis.
	ath			gma			osa			ppt			ptc			sbi			zma
	Feature	Information Gain		Feature	Information Gain		Feature	Information Gain		Feature	Information Gain		Feature	Information Gain		Feature	Information Gain		Feature	Information Gain
	MotifSeqF30			MotifSeqF34			MotifSeqF34			MotifSeqF63			MotifSeqF34			*A.(./hpl			MotifSeqF52
	MotifSeqF60			*A.(./hpl			MotifSeqF56			MotifSeqF15			*A.(./hpl			MotifSeqF40			MotifSeqF40
	MotifSeqF109			MotifSeqF66			hpl/sl			hpl/sl			MotifSeqF66			hpl/sl			MotifSeqF75
	MotifSeqF83			hpl/sl			MotifSeqF77			MotifSeqF77			hpl/sl			*A.(./sl			MotifSeqF66
	MotifSeqF72			*A.(./sl			MotifSeqF50			MotifSeqF73			*A.(./sl			MotifSeqF76			MotifSeqF48
	MotifSeqF79			MotifSeqF77			saln/sl			#N.(.			MotifSeqF77			MotifSeqF34			dr/sl
	MotifSeqF37			MotifSeqF42			MotifSeqF45			MotifSeqF74			MotifSeqF42			#mdn/sl			MotifSeqF28
	MotifSeqF87			MotifSeqF26			MotifSeqF59			#G.(.			MotifSeqF26			saln/sl			MotifSeqF27
	assl			MotifSeqF73			MotifSeqF32			MotifSeqF9			MotifSeqF73			MotifSeqF174			dr/hpl
	MotifSeqF13			MotifSeqF82			MotifSeqF26			adbil/sl			MotifSeqF82			*A.(.			MotifSeqF71
	MotifSeqF34			MotifSeqF37			MotifSeqF35			assl			MotifSeqF37			#A.(./sl			MotifSeqF45
	MotifSeqF46			MotifSeqF70			MotifSeqF33			MotifSeqF58			MotifSeqF70			#A.(./hpl			MotifSeqF64
	MotifSeqF59			MotifSeqF54			MotifSeqF67			saln/sl			MotifSeqF54			MotifSeqF16			MotifSeqF38
	MotifSeqF32			MotifSeqF13			MotifSeqF28			adbil/hpl			MotifSeqF13			MotifSeqF154			MotifSeqF76
	MotifSeqF74			MotifSeqF18			assl			#C.(.			MotifSeqF18			MotifSeqF50			*A.(./sl
	MotifSeqF27			MotifSeqF74			MotifSeqF75			MotifSeqF76			MotifSeqF74			#N.(.			hpl/sl
	hpl/sl			*A.(.			MotifSeqF42			MotifSeqF41			*A.(.			MotifSeqF80			MotifSeqF151
	MotifSeqF49			#A.(./sl			MotifSeqF55			MotifSeqF163			#A.(./sl			MotifSeqF6			MotifSeqF47
	MotifSeqF12			MotifSeqF67			MotifSeqF68			MotifSeqF57			MotifSeqF67			MotifSeqF45			MotifSeqF44
	MotifSeqF38			#A.(./hpl			MotifSeqF51			MotifSeqF28			#A.(./hpl			MotifSeqF41			MotifSeqF56
	MotifSeqF22			MotifSeqF40			*U.(./hpl			MotifSeqF35			MotifSeqF40			MotifSeqF13			MotifSeqF24
	MotifSeqF41			MotifSeqF76			MotifSeqF10			MotifSeqF42			MotifSeqF76			MotifSeqF64			MotifSeqF16
	MotifSeqF151			MotifSeqF52			MotifSeqF24			MotifSeqF68			MotifSeqF52			#G.(.			MotifSeqF54
	MotifSeqF8			#C.(.			MotifSeqF82			#A.(.			#C.(.			MotifSeqF73			MotifSeqF22
	MotifSeqF33			MotifSeqF31			MotifSeqF11			*A.(./hpl			MotifSeqF31			#U.(.			MotifSeqF152
	MotifSeqF56			MotifSeqF38			MotifSeqF41			MotifSeqF25			MotifSeqF38			MotifSeqF7			MotifSeqF12
	MotifSeqF24			MotifSeqF118			MotifSeqF49			MotifSeqF34			MotifSeqF118			#G..(			MotifSeqF49
	MotifSeqF149			MotifSeqF53			MotifSeqF6			MotifSeqF64			MotifSeqF53			MotifSeqF107			MotifSeqF43
	MotifSeqF43			MotifSeqF32			mll			MotifSeqF38			MotifSeqF32			MotifSeqF168			MotifSeqF67
	MotifSeqF15			MotifSeqF61			MotifSeqF65			MotifSeqF51			MotifSeqF61			MotifSeqF35			MotifSeqF59
	MotifSeqF163			#mdn/sl			hll			#A.(./hpl			#mdn/sl			#C.(.			MotifSeqF68
	MotifSeqF171			MotifSeqF83			MotifSeqF12			MotifSeqF101			MotifSeqF83			lsr(%G-U)			MotifSeqF42
	MotifSeqF55			MotifSeqF48			MotifSeqF103			*A.(.			MotifSeqF48			#U.(./hpl			#A.(./sl
	MotifSeqF58			MotifSeqF25			MotifSeqF47			#A.(./sl			MotifSeqF25			MotifSeqF12			*A.(.
	MotifSeqF94			MotifSeqF29			MotifSeqF16			*A.(./sl			MotifSeqF29			MotifSeqF49			MotifSeqF18
	MotifSeqF50			MotifSeqF45			MotifSeqF164			MotifSeqF32			MotifSeqF45			MotifSeqF114			MotifSeqF65
	MotifSeqF53			MotifSeqF63			MotifSeqF27			MotifSeqF152			MotifSeqF63			MotifSeqF66			MotifSeqF50
	MotifSeqF84			MotifSeqF49			MotifSeqF72			adalr/sl			MotifSeqF49			#U.(./sl			MotifSeqF106
	MotifSeqF164			MotifSeqF59			MotifSeqF101			MotifSeqF114			MotifSeqF59			*U.(.			#A.(./hpl
	MotifSeqF48			MotifSeqF65			MotifSeqF18			MotifSeqF84			MotifSeqF65			*U.(./hpl			MotifSeqF32
	MotifSeqF25			MotifSeqF101			MotifSeqF93			adbil			MotifSeqF101			#G..(/hpl			MotifSeqF96
	MotifSeqF3			MotifSeqF35			MotifSeqF40			MotifSeqF48			MotifSeqF35			#A.(.			MotifSeqF19
	MotifSeqF35			MotifSeqF41			#nisl_h/sl			*U.(./hpl			MotifSeqF41			#G..(/sl			MotifSeqF70
	MotifSeqF70			MotifSeqF56			MotifSeqF64			MotifSeqF70			MotifSeqF56			*G..(			MotifSeqF39
	MotifSeqF44			MotifSeqF146			MotifSeqF171			adalr/hpl			MotifSeqF146			MotifSeqF42			MotifSeqF33
	MotifSeqF65			MotifSeqF98			MotifSeqF83			MotifSeqF40			MotifSeqF98			#nisl_h/sl			MotifSeqF164
	MotifSeqF23			MotifSeqF64			MotifSeqF74			MotifSeqF44			MotifSeqF64			MotifSeqF103			MotifSeqF80
	MotifSeqF67			MotifSeqF46			*A.(./hpl			MotifSeqF49			MotifSeqF46			MotifSeqF56			MotifSeqF9
	MotifSeqF81			MotifSeqF55			MotifSeqF31			#N.(./sl			MotifSeqF55			MotifSeqF150			adbil/hpl
	MotifSeqF122			MotifSeqF9			*U.(.			#N.(./hpl			MotifSeqF9			*U.(./sl			MotifSeqF11
