# Supplementary material for: Feature Selection Has a Large Impact on One-Class Classification Accuracy for MicroRNAs in Plants
Source: Adv Bioinformatics. 2016 Apr 12;2016:5670851. doi: 10.1155/2016/5670851 (PMC4844869; doi:10.1155/2016/5670851)
Supplement: Supplementary file 1 — Different feature selection methods were employed and the outcome was submitted to machine learning. Supplementary File 1 contains the computational workflows detailing how feature selection was performed for the different methods. Figures 1 and 2 show training and testing schemes and figures 3 to 10 show the calculation workflow for the feature selection methods in this study. Supplementary Table 1 contains the selected features and their information gain on a per feature selection algorithm basis (separated into work sheets) and on a per species basis (combined in one work sheet). Supplementary Table 2 contains the classifier performance (RawData Sheet), Accuracy Plot for the individual selection methods (AccuracyFigure Sheet) and for the combined feature selection (Accuracy Sheet). Additional information like deviation among methods (Deviation Sheet), performance ranking (Sequence Sheet), and the construction of classifier performance (Comparison Sheet) are also provided. [file 5670851.f1.zip › SupplementaryTable2.xlsx]

## Sheet: RawData
		Avg	LIG_comb_ath	LIG_comb_gma	LIG_comb_osa	LIG_comb_ppt	LIG_comb_ptc	LIG_comb_sbi	LIG_comb_zma
	Spe	69.498	69.6247	61.2922	57.4584	71.0327	78.9244	69.4937	78.6599
	Sen	58.8442	51.6111	49.25	70.0513	57.5714	61.3913	60.9231	61.1111
	Acc	69.1852	68.8434	61.0543	58.5849	70.3565	77.9643	69.222	78.2709
	K	42.7143	55	25	65	50	60	25	19
		Avg	LIG_ath	LIG_gma	LIG_osa	LIG_ppt	LIG_ptc	LIG_sbi	LIG_zma
	Spe	67.1522	70.37	75.6	57.8967	66.2695	69.0151	64.4081	66.5063
	Sen	57.5032	48.44	51.12	69.7692	63.2857	59.087	55.1538	55.6667
	Acc	66.9229	69.42	75.11	58.9587	66.1196	68.4714	64.1146	66.266
	K	45	55	30	70	45	55	35	25
		Avg	RFS_comb_ath	RFS_comb_gma	RFS_comb_osa	RFS_comb_ppt	RFS_comb_ptc	RFS_comb_sbi	RFS_comb_zma
	Spe	89.6157	88.7	79.17	89.96	96.5	85.88	89.85	97.25
	Sen	72.3743	70.3	71.87	70.28	73.4	70.82	71.07	78.88
	Acc	88.8014	87.9	79.03	88.2	95.33	85.06	89.25	96.84
	K	25.2857	25	11	65	25	30	13	8
		Avg	RFS_ath	RFS_gma	RFS_osa	RFS_ppt	RFS_ptc	RFS_sbi	RFS_zma
	Spe	89.6	88.83	86.14	84.45	94.25	85.9	91	96.63
	Sen	72.9443	70.44	70.25	71.4	74.66	70.86	73	80
	Acc	88.9	88.04	85.83	83.29	93.27	85.07	90.54	96.26
	K	25.5714	25	15	65	20	30	17	7
		Avg	RFC_comb_ath	RFC_comb_gma	RFC_comb_osa	RFC_comb_ppt	RFC_comb_ptc	RFC_comb_sbi	RFC_comb_zma
	Spe	87.8161	82.0227	80.2972	86.7985	93.6524	88.5013	87.7859	95.6549
	Sen	71.8728	74.8889	69.375	72.1538	72.5238	72.8261	70.2308	71.1111
	Acc	87.1225	81.7133	80.0815	85.4885	92.5909	87.6429	87.2293	95.1108
	K	25.4286	20	10	55	25	35	19	14
		Avg	RFC_ath	RFC_gma	RFC_osa	RFC_ppt	RFC_ptc	RFC_sbi	RFC_zma
	Spe	82.5371	85.16	75.13	76.18	94.25	71.15	82.32	93.57
	Sen	69.8486	71.05	67.62	70.38	72.71	65.65	70.53	71
	Acc	82.0329	84.55	74.98	75.66	93.17	70.85	81.95	93.07
	K	29	25	15	60	30	40	18	15
		Avg	SFC_comb_ath	SFC_comb_gma	SFC_comb_osa	SFC_comb_ppt	SFC_comb_ptc	SFC_comb_sbi	SFC_comb_zma
	Spe	95.95	96.76	98.06	90.76	98.9	94.2	94.4	98.57
	Sen	79.4014	81.9	77.37	85.43	80.38	77.21	77.08	76.44
	Acc	95.3214	96.11	97.65	90.29	98	93.28	93.85	98.07
	K	20.2857	16	18	25	15	35	15	18
		Avg	SFC_ath	SFC_gma	SFC_osa	SFC_ppt	SFC_ptc	SFC_sbi	SFC_zma
	Spe	96.43	98.14	97.9	96.84	98.03	95.17	94.89	94.04
	Sen	76.6071	80.83	71.37	79.8	82.04	73.78	74.77	73.66
	Acc	95.5897	97.39	97.38	95.32	97.2	94	94.25	93.588
	K	26.5714	20	20	55	18	40	20	13
		Avg	HIG_comb_ath	HIG_comb_gma	HIG_comb_osa	HIG_comb_ppt	HIG_comb_ptc	HIG_comb_sbi	HIG_comb_zma
	Spe	75.3976	74.9773	83.3199	50.2544	81.4458	72.8564	81.5164	83.4131
	Sen	70.1207	65.2222	60.875	67.8974	72.619	73.0435	67.0769	84.1111
	Acc	75.3742	74.5542	82.8765	51.8326	81.0024	72.8667	81.0585	83.4286
	K	40.2857	50	30	80	35	50	30	7
		Avg	HIG_ath	HIG_gma	HIG_osa	HIG_ppt	HIG_ptc	HIG_sbi	HIG_zma
	Spe	82.1713	87.8	71.51	73.0479	88.8665	85.9773	86.4458	81.5516
	Sen	70.9851	70.17	71.75	64.6154	72.4762	70.7391	72.9231	74.2222
	Acc	81.6308	87.02	71.51	72.2936	88.0431	85.1429	86.0171	81.3892
	K	38.7143	35	18	100	35	45	20	18
		Avg	HIC_comb_ath	HIC_comb_gma	HIC_comb_osa	HIC_comb_ppt	HIC_comb_ptc	HIC_comb_sbi	HIC_comb_zma
	Spe	92.4048	92.0504	86.9496	82.8186	98.0932	91.9773	97.1058	97.8388
	Sen	75.2736	72.3333	72.625	71.9744	80.7143	71.6957	72.4615	85.1111
	Acc	91.6683	91.1952	86.6667	81.8486	97.2201	90.8667	96.3244	97.5567
	K	24.1429	25	15	55	17	35	18	4
		Avg	HIC_ath	HIC_gma	HIC_osa	HIC_ppt	HIC_ptc	HIC_sbi	HIC_zma
	Spe	#DIV/0!	92.78	92.32	93.3174	97.1889	88.8967	94.0202	99.4005
	Sen	93.9891	77.22	72	71.7179	73.7619	71.6957	71.8462	72.2222
	Acc	72.9234	92.11	91.926	91.3853	96.012	87.9548	93.3171	98.798
	K	93.0719	20	14	60	25	35	17	12
		Avg	PCF_ath	PCF_gma	PCF_osa	PCF_ppt	PCF_ptc	PCF_sbi	PCF_zma
	Spe	77.4883	86.5239	74.8917	78.0554	80.4358	79.5365	68.7809	74.194
	Sen	64.6112	60.2778	63.125	61.1538	62.1429	70.3478	65.2308	70
	Acc	76.844	85.3855	74.6593	76.5436	79.5167	79.0333	68.6683	74.101
	K	36.1429	40	20	85	40	30	25	13
		Avg	ZNF_ath	ZNF_gma	ZNF_osa	ZNF_ppt	ZNF_ptc	ZNF_sbi	ZNF_zma
	Spe	81.15	89.02	70.2	74.86	88.89	76.35	75.83	92.9
	Sen	71.7286	72.61	71.3	71.1	70.47	74.26	71.46	70.9
	Acc	80.7486	88.31	70.18	74.5	87.96	76.24	75.69	92.36
	K	31	30	17	60	35	40	20	15

## Sheet: Accuracy
Combined feature set composed of most frequent features from the individual organism selection									Accuracy			Feature selection based on individual organisms.										Accuracy
	LIG_comb	RFS_comb	RFC_comb	SFC_comb	HIG_comb	HIC_comb	Avg_comb	Rank	Spread		Average	LIG	RFS	RFC	SFC	HIG	HIC	ZNF	PCF	Average	Rank	Spread	MotifMiRNAPred	Minimum Accuracy	58.9587
ath	68.8434	87.9	81.7133	96.11	74.5542	91.1952	83.386	5	27.2666			69.42	88.04	84.55	97.39	87.02	92.11	88.31	85.3855	86.5282	3	27.97	93.3	Average Accuracy	82.5907
gma	61.0543	79.03	80.0815	97.65	82.8765	86.6667	81.2265	6	36.5957			75.11	85.83	74.98	97.38	71.51	91.926	70.18	74.6593	80.1969	6	27.2	89.8	Maximum Accuracy	97.39
osa	58.5849	88.2	85.4885	90.29	51.8326	81.8486	76.0408	7	38.4574			58.9587	83.29	75.66	95.32	72.2936	91.3853	74.5	76.5436	78.4939	7	36.3613	90.3	Spread	38.4313
ppt	70.3565	95.33	92.5909	98	81.0024	97.2201	89.0833	2	27.6435			66.1196	93.27	93.17	97.2	88.0431	96.012	87.96	79.5167	87.6614	1	31.0804	90.2
ptc	77.9643	85.06	87.6429	93.28	72.8667	90.8667	84.6134	4	20.4133			68.4714	85.07	70.85	94	85.1429	87.9548	76.24	79.0333	80.8453	5	25.5286	92.2
sbi	69.222	89.25	87.2293	93.85	81.0585	96.3244	86.1557	3	27.1024			64.1146	90.54	81.95	94.25	86.0171	93.3171	75.69	68.6683	81.8184	4	30.1354	93.5
zma	78.2709	96.84	95.1108	98.07	83.4286	97.5567	91.5462	1	19.7991			66.266	96.26	93.07	93.588	81.3892	98.798	92.36	74.101	86.979	2	32.532	94.8
Average	69.1852	88.8014	87.1225	95.3214	75.3742	91.6683	84.5788		28.1826		84.6914	66.9229	88.9	82.0329	95.5897	81.6308	93.0719	80.7486	76.844	83.2176		30.1154	92.0143
Spread	19.686	17.81	15.0293	7.78	31.596	15.7081						16.1513	12.97	22.32	3.802	16.5331	10.8432	22.18	16.7172
Distance calculation for comparison with PT comb_acc- acc												Acc/AvgAcc
	LIG	RFS	RFC	SFC	HIG	HIC						LIG	RFS	RFC	SFC	HIG	HIC		# pre-miRNAs
ath	5.1074	-1.29	5.2793	-0.4	-4.9586	3.0073						1.03731	0.990326	1.03068	1.01883	1.06602	0.989665		180
gma	12.0049	0.58	2.0408	4.482	2.0394	-1.2413						1.12234	0.965467	0.914024	1.01873	0.876017	0.987688		83
ptc	9.4929	-0.01	16.7929	-0.72	-12.2762	2.9119						0.987997	1.04916	1.13576	1.01685	1.07855	1.03159		233
ppt	4.2369	2.06	-0.5791	0.8	-7.0407	1.2081						0.880994	0.936895	0.922313	0.997178	0.885616	0.981879		211
sbi	5.1074	-1.29	5.2793	-0.4	-4.9586	3.0073						1.02314	0.956918	0.863678	0.983369	1.04302	0.94502		131
zma	12.0049	0.58	2.0408	4.482	2.0394	-1.2413						0.958037	1.01845	0.99899	0.985985	1.05373	1.00263		97
osa	-0.3738	4.91	9.8285	-5.03	-20.461	-9.5367						0.990184	1.08279	1.13455	0.979059	0.99704	1.06152		397
Acc/AvgAcc												Acc -AvgAcc
	LIG	RFS	RFC	SFC	HIG	HIC						LIG	RFS	RFC	SFC	HIG	HIC		# pre-miRNAs
ath	0.99506	0.989849	0.937913	1.00827	0.989121	0.994839						2.4971	-0.86	2.51714	1.80029	5.38916	-0.961886		180
gma	0.882476	0.889963	0.919183	1.02443	1.09953	0.945438						8.1871	-3.07	-7.05286	1.79029	-10.1208	-1.14589		83
ptc	1.01693	1.07352	1.06277	1.0281	1.07467	1.06056						-0.8033	4.37	11.1371	1.61029	6.41226	2.94011		233
ppt	0.846784	0.993227	0.981245	0.947216	0.68767	0.892877						-7.9642	-5.61	-6.37286	-0.269714	-9.33724	-1.68659		211
sbi	1.12689	0.957867	1.00597	0.978584	0.966732	0.991255						1.5485	-3.83	-11.1829	-1.58971	3.51206	-5.11709		131
zma	1.00053	1.00505	1.00123	0.984564	1.07541	1.05079						-2.8083	1.64	-0.0828571	-1.33971	4.38626	0.245214		97
osa	1.13132	1.09052	1.09169	1.02883	1.10686	1.06424						-0.6569	7.36	11.0371	-2.00171	-0.241643	5.72611		397

## Sheet: Deviation
Distance calculation for comparison with PT (comb_xxx – xxx)
	LIG	RFS	RFC	SFC	HIG	HIC	#	Dev sum
gma	-14.0557	-6.8	5.1015	0.27	11.3665	-5.2593	83	-9.377
zma	12.0049	0.58	2.0408	4.482	2.0394	-1.2413	97	19.9058
sbi	5.1074	-1.29	5.2793	-0.4	-4.9586	3.0073	131	6.7454
ath	-0.5766	-0.14	-2.8367	-1.28	-12.4658	-0.9148	180	-18.2139
ppt	4.2369	2.06	-0.5791	0.8	-7.0407	1.2081	211	0.6852
ptc	9.4929	-0.01	16.7929	-0.72	-12.2762	2.9119	233	16.1915
osa	-0.3738	4.91	9.8285	-5.03	-20.461	-9.5367	397	-20.663
Distance calculation for comparison with PT |comb_xxx - xxx|
	LIG	RFS	RFC	SFC	HIG	HIC	#	Dev sum
gma	14.0557	6.8	5.1015	0.27	11.3665	5.2593	83	42.853
zma	12.0049	0.58	2.0408	4.482	2.0394	1.2413	97	22.3884
sbi	5.1074	1.29	5.2793	0.4	4.9586	3.0073	131	20.0426
ath	0.5766	0.14	2.8367	1.28	12.4658	0.9148	180	18.2139
ppt	4.2369	2.06	0.5791	0.8	7.0407	1.2081	211	15.9248
ptc	9.4929	0.01	16.7929	0.72	12.2762	2.9119	233	42.2039
osa	0.3738	4.91	9.8285	5.03	20.461	9.5367	397	50.14

## Sheet: Sequence
Method	Average				Method	Average
SFC	95.5897				SFC_comb	95.3214
HIC	93.0719				HIC_comb	91.6683
RFS	88.9				RFS_comb	88.8014
RFC	82.0329				RFC_comb	87.1225
HIG	81.6308				HIG_comb	75.3742
ZNF	80.7486				LIG_comb	69.1852
PCF	76.844
LIG	66.9229

## Sheet: Comparison
	Organism	PlantMiRNAPred	Triplet-SVM	microPred	MotifmiRNAPred	This Study
		ACC	ACC	ACC	ACC	ACC
	gma	98.5	74.1	86.7	89.8	97.38
	zma	98.3	66.9	93.8	94.8	93.588
	sbi	98.4	69.5	94.6	93.5	94.25
	ath	92.2	76	89.4	93.3	97.39
	ppt	92.4	71.4	89.5	90.2	97.2
	ptc	91.8	75.2	84.9	92.2	94
	osa	94.2	75.5	90.4	90.3	95.32
	Avg	95.1143	72.6571	89.9	92.0143	95.5897
